# Supplementary material for: Socioeconomic disparities in children’s neurodevelopment before and during primary education: Evidence from Bagamoyo, Tanzania
Source: PLoS One. 2026 Jul 27;21(7):e0354139. doi: 10.1371/journal.pone.0354139 (PMC13405314; doi:10.1371/journal.pone.0354139)
Supplement: S1 Data — (CSV) [file pone.0354139.s005.csv]

eat_9_10y_z	eat_6_8y_z	childinschool	m0helectr	m0hrefrige	m0hlamps	m0htoilet	m0hgasstov	m0hanoven	m0hradio	m0hgenerat	m0hhoes	m0htv	m0hbed	m0helestov	m0hsewing	child_gender	idela_start	consent_idela	consent_eat	pt_start	ct_start	gsed_set	age	age_grp	tests	ass_m0helectr	ass_m0hrefrige	ass_m0hlamps	ass_m0htoilet	ass_m0hgasstov	ass_m0hanoven	ass_m0hradio	ass_m0hgenerat	ass_m0hhoes	ass_m0htv	ass_m0hbed	ass_m0helestov	ass_m0hsewing	ass_raw	ass	ass_5	ass_2	ass_rz	gsed_d_z	_scr_idela_total_z	eat_atl_x_score_adj	eat_atl_adj_z	eat_story_score	eat_story_z
	1.853923	YES	1	2	1	1	2	2	2	2	1	1	1	2	2	Male			Yes	START			7.8822722	7	EAT & PT	1	0	1	1	0	0	0	0	1	1	1	0	0	6	1.214555	4	High SES	.63304281			89	2.0117545	4	-.21045512
	1.2013416	YES	1	2	1	1	2	2	1	2	1	2	1	2	2	Female			Yes	START			8.7857628	8	EAT & PT	1	0	1	1	0	0	1	0	1	0	1	0	0	6	.84386235	4	High SES	.43983269			40	-.42832121	3	-.40815538
		N0	2	2	2	1	2	2	2	2	1	2	1	2	2	Female						1	3.0520549	3	GSED	0	0	0	1	0	0	0	0	1	0	1	0	0	3	-2.1927886	1	Low SES	-1.1429117	1.168982
		N0	1	2	2	1	2	2	1	2	2	2	1	2	2	Female						1	2.8602741	2	GSED	1	0	0	1	0	0	1	0	0	0	1	0	0	4	-.94671965	2	Low SES	-.49344331	1.076537
	.053376976	YES	2	2	1	1	2	2	1	2	1	2	1	2	2	Male			Yes	START			6.6475019	6	EAT & PT	0	0	1	1	0	0	1	0	1	0	1	0	0	5	-.20667851	3	Low SES	-.10772369			76	1.3643875	3	-.40815538
		N0	1	2	1	1	2	2	1	2	1	2	1	2	2	Female						1	2.2438357	2	GSED	1	0	1	1	0	0	1	0	1	0	1	0	0	6	.84386235	4	High SES	.43983269	.83135676
	1.330281	YES	1	2	1	1	1	2	1	2	2	1	1	2	1	Female			Yes	START			7.6249146	7	EAT & PT	1	0	1	1	1	0	1	0	0	1	1	0	1	8	3.968642	5	High SES	2.0685108			88	1.961957	9	.77804619
.50274527		YES	1	1	1	1	2	2	1	2	1	1	1	2	1	Female			Yes		START		9.0157423	9	EAT & CD	1	1	1	1	0	0	1	0	1	1	1	0	1	9	4.7611313	5	High SES	2.4815671					19	2.7550488
	-.81037152	YES	2	2	1	1	2	2	2	2	1	2	1	2	1	Male			Yes	START			6.0752907	6	EAT & PT	0	0	1	1	0	0	0	0	1	0	1	0	1	5	-.070583716	4	High SES	-.036789205			54	.26884326	3	-.40815538
		N0	2	2	1	1	2	2	2	2	1	2	1	2	2	Male						1	1.3369863	1	GSED	0	0	1	1	0	0	0	0	1	0	1	0	0	4	-1.1306895	1	Low SES	-.58933097	-.049683332
		YES	1	2	1	1	2	2	2	2	1	1	1	2	2	Female	START	Yes		START			5.7357974	5	IDELA & PT	1	0	1	1	0	0	0	0	1	1	1	0	0	6	1.214555	4	High SES	.63304281		.91924155
	2.1079221	YES	2	2	1	1	2	2	2	2	1	2	1	2	1	Male			Yes	START			8.2737846	8	EAT & PT	0	0	1	1	0	0	0	0	1	0	1	0	1	5	-.070583716	4	High SES	-.036789205			82	1.6631722	3	-.40815538
	.87663245	YES	1	2	1	1	2	2	2	2	1	2	1	2	2	Female			Yes	START			8.7583847	8	EAT & PT	1	0	1	1	0	0	0	0	1	0	1	0	0	5	-.080148637	3	High SES	-.041774575			52	.16924834	14	1.7665476
		N0	1	2	1	1	2	2	1	2	1	1	1	2	2	Female	START	Yes					3.5564682	3	IDELA	1	0	1	1	0	0	1	0	1	1	1	0	0	7	2.138566	5	High SES	1.11465		-.55021292
		YES	2	2	1	1	2	2	2	2	1	2	1	2	1	Male	START	Yes		START			5.9082818	5	IDELA & PT	0	0	1	1	0	0	0	0	1	0	1	0	1	5	-.070583716	4	High SES	-.036789205		1.4013114
.68981701		YES	1	1	1	1	1	2	1	2	1	1	1	2	2	Female			Yes		START		9.338809	9	EAT & CD	1	1	1	1	1	0	1	0	1	1	1	0	0	9	5.1994786	5	High SES	2.7100399					15	1.9642478
		N0	2	2	1	1	1	2	2	2	1	2	1	2	1	Male						1	.67397261	0	GSED	0	0	1	1	1	0	0	0	1	0	1	0	1	6	1.4278694	5	High SES	.7442252	-1.5665836
	.51337951	YES	2	2	1	1	2	2	1	2	1	2	1	2	2	Female			Yes	START			7.6960983	7	EAT & PT	0	0	1	1	0	0	1	0	1	0	1	0	0	5	-.20667851	3	Low SES	-.10772369			38	-.52791613	4	-.21045512
-.21568859		YES	2	2	1	1	2	2	1	2	1	2	1	2	2	Male			Yes		START		9.1279945	9	EAT & CD	0	0	1	1	0	0	1	0	1	0	1	0	0	5	-.20667851	3	Low SES	-.10772369					5	-.012754856
	-.62261611	YES	1	2	1	1	2	2	2	2	2	1	1	2	2	Female			Yes	START			8.1615334	8	EAT & PT	1	0	1	1	0	0	0	0	0	1	1	0	0	5	.48607215	4	High SES	.25334749			57	.41823566	3	-.40815538
	1.2663404	YES	1	2	1	1	2	2	1	2	1	2	1	2	2	Female			Yes	START			6.3271732	6	EAT & PT	1	0	1	1	0	0	1	0	1	0	1	0	0	6	.84386235	4	High SES	.43983269			57	.41823566	4	-.21045512
		N0	1	2	1	1	2	2	2	2	1	2	1	2	2	Female						1	1.5232877	1	GSED	1	0	1	1	0	0	0	0	1	0	1	0	0	5	-.080148637	3	High SES	-.041774575	.4623813
		N0	1	2	1	1	1	2	1	2	1	2	1	2	2	Female	START	Yes		START			5.7056808	5	IDELA & PT	1	0	1	1	1	0	1	0	1	0	1	0	0	7	2.3423154	5	High SES	1.220847		-1.1712854
	1.8145099	YES	1	2	1	1	2	2	1	2	1	1	1	2	2	Female			Yes	START			8.010951	8	EAT & PT	1	0	1	1	0	0	1	0	1	1	1	0	0	7	2.138566	5	High SES	1.11465			57	.41823566	9	.77804619
		N0	2	2	1	1	2	2	1	2	1	2	1	2	2	Female						1	.91780823	0	GSED	0	0	1	1	0	0	1	0	1	0	1	0	0	5	-.20667851	3	Low SES	-.10772369	-.88651073
	.74657863	YES	2	2	1	1	2	2	2	2	1	2	1	2	2	Male			Yes	START			7.9616699	7	EAT & PT	0	0	1	1	0	0	0	0	1	0	1	0	0	4	-1.1306895	1	Low SES	-.58933097			54	.26884326	2	-.60585564
		N0	2	2	2	1	2	2	1	2	1	2	1	2	2	Female						1	1.6520548	1	GSED	0	0	0	1	0	0	1	0	1	0	1	0	0	4	-1.2687776	1	Low SES	-.66130435	.45273465
	-.30172184	YES	1	2	1	1	2	2	1	2	1	2	1	2	2	Male			Yes	START			6.8090348	6	EAT & PT	1	0	1	1	0	0	1	0	1	0	1	0	0	6	.84386235	4	High SES	.43983269			65	.81661534	0	-1.0012562
		N0	1	2	1	1	2	2	1	2	1	1	1	2	2	Male						1	2.2931507	2	GSED	1	0	1	1	0	0	1	0	1	1	1	0	0	7	2.138566	5	High SES	1.11465	1.4045156
		N0	2	2	1	1	2	2	2	2	1	1	1	2	2	Male	START	Yes					4.9418206	4	IDELA	0	0	1	1	0	0	0	0	1	1	1	0	0	5	.16401418	4	High SES	.085486449		-.52328104
		N0	1	2	1	1	2	2	2	2	1	2	1	2	2	Female						1	.90136987	0	GSED	1	0	1	1	0	0	0	0	1	0	1	0	0	5	-.080148637	3	High SES	-.041774575	-.70162094
		N0	2	2	1	2	2	2	2	2	1	2	1	2	2	Male	START	Yes					3.8850102	3	IDELA	0	0	1	0	0	0	0	0	1	0	1	0	0	3	-2.2012868	1	Low SES	-1.147341		-.7668699
		YES	2	2	1	1	2	2	2	2	1	2	2	2	2	Female	START	Yes					4.7282681	4	IDELA	0	0	1	1	0	0	0	0	1	0	0	0	0	3	-2.2615499	1	Low SES	-1.178751		-.28728554
		N0	2	2	1	1	2	2	2	2	1	2	1	2	2	Female	START	Yes		START			5.1991787	5	IDELA & PT	0	0	1	1	0	0	0	0	1	0	1	0	0	4	-1.1306895	1	Low SES	-.58933097		1.0603472
		N0	1	2	1	1	1	2	1	2	1	2	1	2	2	Male						1	.67397261	0	GSED	1	0	1	1	1	0	1	0	1	0	1	0	0	7	2.3423154	5	High SES	1.220847	-1.4451996
-.6566034		YES	1	2	1	1	2	2	1	2	1	1	1	2	2	Female			Yes		START		9.1033535	9	EAT & CD	1	0	1	1	0	0	1	0	1	1	1	0	0	7	2.138566	5	High SES	1.11465					4	-.21045512
		YES	1	2	1	1	1	2	1	2	1	1	1	2	2	Male	START	Yes		START			5.7713895	5	IDELA & PT	1	0	1	1	1	0	1	0	1	1	1	0	0	8	3.6370192	5	High SES	1.8956645		2.6687224
		YES	2	2	1	1	2	2	2	2	1	2	1	2	2	Male	START	Yes		START			5.5167694	5	IDELA & PT	0	0	1	1	0	0	0	0	1	0	1	0	0	4	-1.1306895	1	Low SES	-.58933097		1.6612617
		N0	1	2	1	1	2	2	1	2	1	2	1	2	2	Male	START	Yes		START			5.3552361	5	IDELA & PT	1	0	1	1	0	0	1	0	1	0	1	0	0	6	.84386235	4	High SES	.43983269		-.25347036
	-.33101207	YES	2	2	1	1	2	2	2	2	1	2	1	2	2	Female			Yes	START			7.8658452	7	EAT & PT	0	0	1	1	0	0	0	0	1	0	1	0	0	4	-1.1306895	1	Low SES	-.58933097			40	-.42832121	2	-.60585564
		YES	2	2	2	1	2	2	1	2	1	2	1	2	2	Female	START	Yes		START			5.9931555	5	IDELA & PT	0	0	0	1	0	0	1	0	1	0	1	0	0	4	-1.2687776	1	Low SES	-.66130435		1.809633
		N0	1	1	1	1	1	2	1	2	1	1	1	2	2	Male						1	.69589043	0	GSED	1	1	1	1	1	0	1	0	1	1	1	0	0	9	5.1994786	5	High SES	2.7100399	-1.6871639
		N0	1	1	1	1	2	2	1	2	1	2	1	2	2	Female						1	1.1643835	1	GSED	1	1	1	1	0	0	1	0	1	0	1	0	0	7	2.4063215	5	High SES	1.254208	-.57702106
-1.6437259		YES	2	2	1	2	2	2	2	2	1	2	1	2	2	Male			Yes		START		9.327858	9	EAT & CD	0	0	1	0	0	0	0	0	1	0	1	0	0	3	-2.2012868	1	Low SES	-1.147341					5	-.012754856
	-1.2849615	YES	2	2	1	1	2	2	2	2	1	2	2	2	2	Female			Yes	START			8.1806984	8	EAT & PT	0	0	1	1	0	0	0	0	1	0	0	0	0	3	-2.2615499	1	Low SES	-1.178751			33	-.77690345	5	-.012754856
		N0	2	2	1	1	2	2	1	2	1	2	2	2	2	Female						1	1.4931507	1	GSED	0	0	1	1	0	0	1	0	1	0	0	0	0	4	-1.3375388	1	Low SES	-.69714367	-.16383255
		N0	2	2	1	1	2	2	2	2	2	2	1	2	2	Male						1	1.520548	1	GSED	0	0	1	1	0	0	0	0	0	0	1	0	0	3	-1.8591723	1	Low SES	-.96902621	-.16544032
		YES	1	2	1	1	1	2	1	1	1	1	1	2	1	Female	START	Yes		START			5.1882272	5	IDELA & PT	1	0	1	1	1	0	1	1	1	1	1	0	1	10	6.8798504	5	High SES	3.5858729		.4686375
	-1.2772332	N0	2	2	1	1	2	2	1	2	1	2	1	2	2	Female			Yes	START			6.7241616	6	EAT & PT	0	0	1	1	0	0	1	0	1	0	1	0	0	5	-.20667851	3	Low SES	-.10772369			13	-1.7728528	5	-.012754856
	-.81841916	YES	2	2	1	1	2	2	2	2	1	2	1	2	2	Female			Yes	START			6.0506501	6	EAT & PT	0	0	1	1	0	0	0	0	1	0	1	0	0	4	-1.1306895	1	Low SES	-.58933097			49	.01985595	1	-.80355591
	-.75415581	YES	1	2	1	1	2	2	2	2	1	2	1	2	2	Male			Yes	START			6.1930184	6	EAT & PT	1	0	1	1	0	0	0	0	1	0	1	0	0	5	-.080148637	3	High SES	-.041774575			33	-.77690345	4	-.21045512
	-1.1504548	YES	2	2	1	1	2	2	2	2	1	2	1	2	2	Male			Yes	START			7.2224503	7	EAT & PT	0	0	1	1	0	0	0	0	1	0	1	0	0	4	-1.1306895	1	Low SES	-.58933097			24	-1.2250806	3	-.40815538
	-.45875031	YES	1	2	1	1	2	2	1	2	1	1	1	2	2	Female			Yes	START			6.4722791	6	EAT & PT	1	0	1	1	0	0	1	0	1	1	1	0	0	7	2.138566	5	High SES	1.11465			28	-1.0258908	3	-.40815538
	.77216852	YES	2	2	2	1	2	2	2	2	1	2	2	2	2	Female			Yes	START			8.0438061	8	EAT & PT	0	0	0	1	0	0	0	0	1	0	0	0	0	2	-3.3236489	1	Low SES	-1.7323316			76	1.3643875	3	-.40815538
	-.36264783	YES	1	2	1	1	2	2	2	2	1	2	1	2	2	Female			Yes	START			7.6714578	7	EAT & PT	1	0	1	1	0	0	0	0	1	0	1	0	0	5	-.080148637	3	High SES	-.041774575			51	.11945087	2	-.60585564
		N0	2	2	1	1	2	2	2	2	1	2	1	2	2	Female	START	Yes					4.4490075	4	IDELA	0	0	1	1	0	0	0	0	1	0	1	0	0	4	-1.1306895	1	Low SES	-.58933097		-.65428042
		N0	2	2	1	1	2	2	2	2	1	2	1	2	2	Male	START	Yes					4.6461329	4	IDELA	0	0	1	1	0	0	0	0	1	0	1	0	0	4	-1.1306895	1	Low SES	-.58933097		.41949919
		N0	1	2	1	1	2	2	1	2	1	1	1	2	2	Female						1	2.4630136	2	GSED	1	0	1	1	0	0	1	0	1	1	1	0	0	7	2.138566	5	High SES	1.11465	1.2686616
	1.0719141	YES	2	2	1	1	1	2	2	2	1	2	1	2	2	Male			Yes	START			7.6769338	7	EAT & PT	0	0	1	1	1	0	0	0	1	0	1	0	0	5	.36776373	4	High SES	.19168352			80	1.5635773	11	1.1734468
	-.091074049	YES	1	2	1	1	2	2	2	2	2	2	1	2	2	Female			Yes	START			7.1813827	7	EAT & PT	1	0	1	1	0	0	0	0	0	0	1	0	0	4	-.80863148	2	Low SES	-.42146987			47	-.079738975	0	-1.0012562
	1.230346	YES	1	2	1	1	2	2	2	2	2	2	1	2	2	Male			Yes	START			8.7611227	8	EAT & PT	1	0	1	1	0	0	0	0	0	0	1	0	0	4	-.80863148	2	Low SES	-.42146987			43	-.27892882	6	.1849454
		N0	1	2	1	1	2	2	2	2	1	2	1	2	2	Male						1	.84657532	0	GSED	1	0	1	1	0	0	0	0	1	0	1	0	0	5	-.080148637	3	High SES	-.041774575	-.88811851
	1.5958431	YES	2	2	1	1	1	2	1	2	1	1	1	2	2	Male			Yes	START			8.013689	8	EAT & PT	0	0	1	1	1	0	1	0	1	1	1	0	0	7	2.5864782	5	High SES	1.3481081			57	.41823566	14	1.7665476
		N0	1	2	1	1	2	2	1	2	1	2	1	2	2	Male						1	3.0328767	3	GSED	1	0	1	1	0	0	1	0	1	0	1	0	0	6	.84386235	4	High SES	.43983269	.98168045
		N0	2	2	2	1	2	2	2	2	1	2	1	2	2	Female	START	Yes					4.221766	4	IDELA	0	0	0	1	0	0	0	0	1	0	1	0	0	3	-2.1927886	1	Low SES	-1.1429117		-1.3495932
		N0	1	2	1	1	1	2	1	2	1	1	1	2	2	Female						1	.73972601	0	GSED	1	0	1	1	1	0	1	0	1	1	1	0	0	8	3.6370192	5	High SES	1.8956645	.28954938
	-.63956928	YES	1	2	1	1	2	2	1	2	1	1	1	2	2	Male			Yes	START			8.1232033	8	EAT & PT	1	0	1	1	0	0	1	0	1	1	1	0	0	7	2.138566	5	High SES	1.11465			62	.66722298	1	-.80355591
		YES	1	2	1	1	2	2	1	2	1	1	1	2	2	Male	START	Yes		START			5.5687885	5	IDELA & PT	1	0	1	1	0	0	1	0	1	1	1	0	0	7	2.138566	5	High SES	1.11465		1.9576219
		N0	1	2	1	1	2	2	1	2	1	1	1	2	2	Male	START	Yes					3.7426419	3	IDELA	1	0	1	1	0	0	1	0	1	1	1	0	0	7	2.138566	5	High SES	1.11465		-.19791313
		N0	2	2	1	1	2	2	2	2	1	2	1	2	2	Female						1	.83835614	0	GSED	0	0	1	1	0	0	0	0	1	0	1	0	0	4	-1.1306895	1	Low SES	-.58933097	-.92991942
	1.8026949	YES	2	2	1	2	2	2	2	2	1	2	1	2	2	Female			Yes	START			8.8432579	8	EAT & PT	0	0	1	0	0	0	0	0	1	0	1	0	0	3	-2.2012868	1	Low SES	-1.147341			68	.96600777	5	-.012754856
	.93275476	YES	2	2	1	1	2	2	2	2	1	2	1	2	2	Male			Yes	START			7.9534564	7	EAT & PT	0	0	1	1	0	0	0	0	1	0	1	0	0	4	-1.1306895	1	Low SES	-.58933097			51	.11945087	4	-.21045512
	-.81382746	N0	2	2	2	2	2	2	2	2	1	2	1	2	2	Male			Yes	START			6.0314851	6	EAT & PT	0	0	0	0	0	0	0	0	1	0	1	0	0	2	-3.263386	1	Low SES	-1.7009218			54	.26884326	2	-.60585564
		N0	2	2	1	1	2	2	1	2	1	2	1	2	2	Female						1	1.3068494	1	GSED	0	0	1	1	0	0	1	0	1	0	1	0	0	5	-.20667851	3	Low SES	-.10772369	-.60033333
	-1.3424921	N0	2	2	1	1	2	2	2	2	2	2	1	2	2	Male			Yes	START			6.0068445	6	EAT & PT	0	0	1	1	0	0	0	0	0	0	1	0	0	3	-1.8591723	1	Low SES	-.96902621			13	-1.7728528	3	-.40815538
		N0	1	2	1	1	2	2	2	2	2	2	1	2	2	Female						1	1.2027397	1	GSED	1	0	1	1	0	0	0	0	0	0	1	0	0	4	-.80863148	2	Low SES	-.42146987	-.56737471
		N0	1	2	1	1	2	2	2	2	1	2	1	2	2	Male	START	Yes		START			5.1252565	5	IDELA & PT	1	0	1	1	0	0	0	0	1	0	1	0	0	5	-.080148637	3	High SES	-.041774575		-.22140343
		N0	2	2	2	1	2	2	2	2	1	2	1	2	2	Male						1	2.1424658	2	GSED	0	0	0	1	0	0	0	0	1	0	1	0	0	3	-2.1927886	1	Low SES	-1.1429117	.31527317
	1.3880841	YES	1	2	1	1	2	2	2	2	1	2	1	2	2	Female			Yes	START			8.3039017	8	EAT & PT	1	0	1	1	0	0	0	0	1	0	1	0	0	5	-.080148637	3	High SES	-.041774575			67	.91621029	6	.1849454
	.33943677	YES	2	2	1	1	2	2	2	2	1	2	1	2	2	Female			Yes	START			8.1040382	8	EAT & PT	0	0	1	1	0	0	0	0	1	0	1	0	0	4	-1.1306895	1	Low SES	-.58933097			73	1.214995	6	.1849454
.40768328		YES	1	1	1	1	1	2	1	2	1	1	1	2	2	Female			Yes		START		9.8535252	9	EAT & CD	1	1	1	1	1	0	1	0	1	1	1	0	0	9	5.1994786	5	High SES	2.7100399					28	4.5343513
	1.7293646	YES	1	2	1	1	1	2	2	2	1	1	1	2	2	Female			Yes	START			8.443532	8	EAT & PT	1	0	1	1	1	0	0	0	1	1	1	0	0	7	2.7130082	5	High SES	1.4140573			54	.26884326	9	.77804619
		YES	1	2	1	1	2	2	1	2	1	1	1	2	2	Female	START	Yes		START			5.7111568	5	IDELA & PT	1	0	1	1	0	0	1	0	1	1	1	0	0	7	2.138566	5	High SES	1.11465		1.8861403
		N0	2	2	1	1	2	2	2	2	1	2	1	2	2	Male						1	1.079452	1	GSED	0	0	1	1	0	0	0	0	1	0	1	0	0	4	-1.1306895	1	Low SES	-.58933097	-.76593041
		N0	1	1	1	1	1	2	1	2	1	1	1	2	1	Male						1	1.1041096	1	GSED	1	1	1	1	1	0	1	0	1	1	1	0	1	10	6.2595844	5	High SES	3.2625816	-.96609354
		N0	2	2	1	1	2	2	2	2	1	2	1	2	2	Male	START	Yes		START			5.3470225	5	IDELA & PT	0	0	1	1	0	0	0	0	1	0	1	0	0	4	-1.1306895	1	Low SES	-.58933097		-.037059225
		YES	2	2	1	2	2	2	1	2	1	2	1	2	2	Male	START	Yes		START			5.7111568	5	IDELA & PT	0	0	1	0	0	0	1	0	1	0	1	0	0	4	-1.2772759	1	Low SES	-.66573381		.94330543
-2.5504036		YES	1	2	1	1	1	2	1	2	1	1	1	2	2	Male			Yes		START		9.9192333	9	EAT & CD	1	0	1	1	1	0	1	0	1	1	1	0	0	8	3.6370192	5	High SES	1.8956645					7	.38264567
		N0	1	2	1	1	2	2	1	2	1	2	1	2	2	Female						1	1.9178082	1	GSED	1	0	1	1	0	0	1	0	1	0	1	0	0	6	.84386235	4	High SES	.43983269	-.33666447
		N0	1	2	1	1	1	2	1	2	1	1	1	2	1	Female						1	2.8328767	2	GSED	1	0	1	1	1	0	1	0	1	1	1	0	1	9	4.697125	5	High SES	2.4482062	1.4824904
		N0	1	2	1	1	1	2	1	2	1	1	1	2	2	Male						1	2.0958905	2	GSED	1	0	1	1	1	0	1	0	1	1	1	0	0	8	3.6370192	5	High SES	1.8956645	.89888209
	-1.182066	YES	1	2	1	1	2	2	1	2	1	2	1	2	2	Male			Yes	START			6.3080082	6	EAT & PT	1	0	1	1	0	0	1	0	1	0	1	0	0	6	.84386235	4	High SES	.43983269			16	-1.6234603	0	-1.0012562
		N0	2	2	1	1	2	2	2	2	1	2	1	2	2	Female						1	.77808219	0	GSED	0	0	1	1	0	0	0	0	1	0	1	0	0	4	-1.1306895	1	Low SES	-.58933097	-.77557677
		YES	2	2	1	1	2	2	1	2	1	2	1	2	2	Female	START	Yes					4.7529092	4	IDELA	0	0	1	1	0	0	1	0	1	0	1	0	0	5	-.20667851	3	Low SES	-.10772369		.85264921
		N0	1	2	1	1	2	2	1	2	1	2	1	2	2	Male						1	1.7671233	1	GSED	1	0	1	1	0	0	1	0	1	0	1	0	0	6	.84386235	4	High SES	.43983269	.1826347
		YES	2	2	1	1	2	2	2	2	1	2	1	2	2	Female	START	Yes		START			5.0047913	5	IDELA & PT	0	0	1	1	0	0	0	0	1	0	1	0	0	4	-1.1306895	1	Low SES	-.58933097		-.0038996588
		N0	1	2	1	1	2	2	2	2	1	2	1	2	2	Male						1	2.3041096	2	GSED	1	0	1	1	0	0	0	0	1	0	1	0	0	5	-.080148637	3	High SES	-.041774575	.87315828
	-.19608557	YES	2	2	2	2	2	2	2	2	2	2	2	2	2	Female			Yes	START			8.1587954	8	EAT & PT	0	0	0	0	0	0	0	0	0	0	0	0	0	0	-5.1227293	1	Low SES	-2.670037			59	.51783061	0	-1.0012562
		N0	1	2	1	1	2	2	2	2	1	2	1	2	2	Male						1	3.0821917	3	GSED	1	0	1	1	0	0	0	0	1	0	1	0	0	5	-.080148637	3	High SES	-.041774575	1.8088615
		N0	1	2	1	1	1	2	2	2	1	2	1	2	2	Male						1	1.4684931	1	GSED	1	0	1	1	1	0	0	0	1	0	1	0	0	6	1.4183046	5	High SES	.73923987	-.0818379
	-.41236272	YES	1	2	1	1	2	2	1	2	1	2	1	2	2	Female			Yes	START			6.4859686	6	EAT & PT	1	0	1	1	0	0	1	0	1	0	1	0	0	6	.84386235	4	High SES	.43983269			43	-.27892882	3	-.40815538
		N0	2	1	1	1	1	1	1	2	1	1	1	1	2	Male						1	.6931507	0	GSED	0	1	1	1	1	1	1	0	1	1	1	1	0	10	6.8396463	5	High SES	3.5649178	-1.2008234
		N0	1	2	1	1	2	2	1	2	1	1	1	2	2	Female						1	.80273974	0	GSED	1	0	1	1	0	0	1	0	1	1	1	0	0	7	2.138566	5	High SES	1.11465	-.97975951
		N0	2	2	1	1	2	2	1	2	1	2	1	2	1	Female						1	.67123288	0	GSED	0	0	1	1	0	0	1	0	1	0	1	0	1	6	.85342723	4	High SES	.44481802	-1.4042021
		N0	2	2	2	1	2	2	2	2	1	2	1	2	2	Male						1	.83013701	0	GSED	0	0	0	1	0	0	0	0	1	0	1	0	0	3	-2.1927886	1	Low SES	-1.1429117	-1.4990586
		N0	2	2	2	1	2	2	2	2	1	2	2	2	2	Male						1	1.8438356	1	GSED	0	0	0	1	0	0	0	0	1	0	0	0	0	2	-3.3236489	1	Low SES	-1.7323316	-1.6911832
		N0	2	2	1	1	2	2	1	2	1	2	1	2	2	Male						1	1.2191781	1	GSED	0	0	1	1	0	0	1	0	1	0	1	0	0	5	-.20667851	3	Low SES	-.10772369	-.63409597
1.4070123		YES	1	2	1	1	2	2	1	2	2	2	1	2	2	Male			Yes		START		9.8562632	9	EAT & CD	1	0	1	1	0	0	1	0	0	0	1	0	0	5	.11537947	4	High SES	.060137365					20	2.952749
	-1.6641226	N0	2	2	1	1	2	2	2	2	1	2	1	2	2	Male			Yes	START			6.1190963	6	EAT & PT	0	0	1	1	0	0	0	0	1	0	1	0	0	4	-1.1306895	1	Low SES	-.58933097			18	-1.5238655	2	-.60585564
		N0	1	2	1	1	2	2	1	2	1	1	1	2	2	Female						1	1.2849315	1	GSED	1	0	1	1	0	0	1	0	1	1	1	0	0	7	2.138566	5	High SES	1.11465	-.58345217
	.16218925	YES	2	2	1	1	2	2	1	2	1	2	1	2	2	Male			Yes	START			7.5154004	7	EAT & PT	0	0	1	1	0	0	1	0	1	0	1	0	0	5	-.20667851	3	Low SES	-.10772369			53	.2190458	1	-.80355591
		N0	1	2	1	1	2	2	2	2	1	2	1	2	2	Male	START	Yes					4.1533198	4	IDELA	1	0	1	1	0	0	0	0	1	0	1	0	0	5	-.080148637	3	High SES	-.041774575		-.71551901
	-1.2973444	YES	2	2	1	1	2	2	1	2	1	2	1	2	2	Female			Yes	START			6.0698152	6	EAT & PT	0	0	1	1	0	0	1	0	1	0	1	0	0	5	-.20667851	3	Low SES	-.10772369			40	-.42832121	2	-.60585564
	1.9748648	YES	1	2	1	1	2	2	2	2	1	1	1	2	2	Male			Yes	START			8.019165	8	EAT & PT	1	0	1	1	0	0	0	0	1	1	1	0	0	6	1.214555	4	High SES	.63304281			24	-1.2250806	25	3.9412506
		N0	1	1	2	1	2	2	2	2	1	2	1	2	2	Female						1	1.830137	1	GSED	1	1	0	1	0	0	0	0	1	0	1	0	0	5	.42021155	4	High SES	.21902005	-.14775512
		YES	1	2	1	1	1	2	1	2	1	1	1	2	2	Male	START	Yes		START			5.760438	5	IDELA & PT	1	0	1	1	1	0	1	0	1	1	1	0	0	8	3.6370192	5	High SES	1.8956645		2.2632687
-.93640459		YES	2	2	1	1	2	2	1	2	1	2	1	2	2	Female			Yes		START		9.3114309	9	EAT & CD	0	0	1	1	0	0	1	0	1	0	1	0	0	5	-.20667851	3	Low SES	-.10772369					7	.38264567
		N0	2	2	1	1	2	2	2	2	1	2	1	2	2	Male						1	1.4356165	1	GSED	0	0	1	1	0	0	0	0	1	0	1	0	0	4	-1.1306895	1	Low SES	-.58933097	-.047271516
		N0	2	2	1	1	2	2	2	2	1	2	1	2	2	Male						1	1.9917809	1	GSED	0	0	1	1	0	0	0	0	1	0	1	0	0	4	-1.1306895	1	Low SES	-.58933097	-.11720832
		N0	1	2	1	1	2	2	2	2	1	2	1	2	2	Male						1	1.4273973	1	GSED	1	0	1	1	0	0	0	0	1	0	1	0	0	5	-.080148637	3	High SES	-.041774575	-.34148747
	-.30623946	YES	2	2	1	1	2	2	2	2	1	2	1	2	2	Male			Yes	START			7.9151268	7	EAT & PT	0	0	1	1	0	0	0	0	1	0	1	0	0	4	-1.1306895	1	Low SES	-.58933097			41	-.37852377	3	-.40815538
		YES	1	2	1	1	2	2	2	2	1	2	1	2	2	Female	START	Yes		START			5.8590007	5	IDELA & PT	1	0	1	1	0	0	0	0	1	0	1	0	0	5	-.080148637	3	High SES	-.041774575		.28910068
		N0	1	2	1	1	2	2	2	2	1	1	1	2	2	Female						1	3.1150684	3	GSED	1	0	1	1	0	0	0	0	1	1	1	0	0	6	1.214555	4	High SES	.63304281	1.1295921
		N0	1	2	1	1	1	2	1	2	1	1	1	2	2	Female						1	.95890409	0	GSED	1	0	1	1	1	0	1	0	1	1	1	0	0	8	3.6370192	5	High SES	1.8956645	-.84953254
	1.4575175	YES	2	2	1	1	2	2	1	2	1	2	1	2	2	Female			Yes	START			7.561944	7	EAT & PT	0	0	1	1	0	0	1	0	1	0	1	0	0	5	-.20667851	3	Low SES	-.10772369			100	2.5595267	12	1.371147
		N0	1	2	1	1	2	2	1	2	1	1	1	2	2	Male						1	1.2767123	1	GSED	1	0	1	1	0	0	1	0	1	1	1	0	0	7	2.138566	5	High SES	1.11465	-.27958986
	-.96567863	YES	1	2	1	1	2	2	2	2	1	1	1	2	2	Female			Yes	START			6.220397	6	EAT & PT	1	0	1	1	0	0	0	0	1	1	1	0	0	6	1.214555	4	High SES	.63304281			18	-1.5238655	6	.1849454
		N0	1	2	1	1	2	2	2	2	2	2	1	2	2	Female						1	1.0301369	1	GSED	1	0	1	1	0	0	0	0	0	0	1	0	0	4	-.80863148	2	Low SES	-.42146987	-.77638048
		YES	2	2	1	1	2	2	1	2	1	2	1	2	2	Female	START	Yes		START			5.3689256	5	IDELA & PT	0	0	1	1	0	0	1	0	1	0	1	0	0	5	-.20667851	3	Low SES	-.10772369		-1.146921
		N0	1	2	1	1	2	2	1	2	2	1	1	2	2	Female						1	1.7917808	1	GSED	1	0	1	1	0	0	1	0	0	1	1	0	0	6	1.4100832	5	High SES	.73495477	-.17830221
		YES	2	2	2	1	2	2	2	2	1	2	1	2	2	Male	START	Yes		START			5.1498971	5	IDELA & PT	0	0	0	1	0	0	0	0	1	0	1	0	0	3	-2.1927886	1	Low SES	-1.1429117		-1.1181864
		N0	2	2	1	1	2	2	2	2	1	2	1	2	1	Male						1	1.3150685	1	GSED	0	0	1	1	0	0	0	0	1	0	1	0	1	5	-.070583716	4	High SES	-.036789205	-.2217112
		N0	1	2	2	1	2	2	2	2	1	2	1	2	2	Male						1	3.4712329	3	GSED	1	0	0	1	0	0	0	0	1	0	1	0	0	4	-1.1422477	1	Low SES	-.59535521	1.5717199
		N0	2	2	1	1	2	2	2	2	1	2	2	2	2	Male						1	.89315069	0	GSED	0	0	1	1	0	0	0	0	1	0	0	0	0	3	-2.2615499	1	Low SES	-1.178751	-1.4371607
	-.86896813	YES	1	2	1	1	2	2	2	2	1	2	1	2	2	Female			Yes	START			7.1759071	7	EAT & PT	1	0	1	1	0	0	0	0	1	0	1	0	0	5	-.080148637	3	High SES	-.041774575			62	.66722298	3	-.40815538
		N0	2	2	1	1	2	2	2	2	1	2	1	2	2	Male	START	Yes					3.8247776	3	IDELA	0	0	1	1	0	0	0	0	1	0	1	0	0	4	-1.1306895	1	Low SES	-.58933097		-.95479226
	.9569943	YES	2	2	1	1	2	2	2	2	1	2	1	2	2	Male			Yes	START			8.4079399	8	EAT & PT	0	0	1	1	0	0	0	0	1	0	1	0	0	4	-1.1306895	1	Low SES	-.58933097			57	.41823566	4	-.21045512
	1.2718323	YES	1	2	1	1	1	2	2	2	1	1	1	2	2	Female			Yes	START			6.6694045	6	EAT & PT	1	0	1	1	1	0	0	0	1	1	1	0	0	7	2.7130082	5	High SES	1.4140573			89	2.0117545	2	-.60585564
	-1.0785081	N0	2	2	2	2	2	2	2	2	1	2	1	2	2	Male			Yes	START			7.5208759	7	EAT & PT	0	0	0	0	0	0	0	0	1	0	1	0	0	2	-3.263386	1	Low SES	-1.7009218			13	-1.7728528	1	-.80355591
		N0	1	2	1	1	2	2	2	2	1	2	1	2	2	Female						1	2.0684931	2	GSED	1	0	1	1	0	0	0	0	1	0	1	0	0	5	-.080148637	3	High SES	-.041774575	.82492632
		N0	1	2	1	1	2	2	1	2	1	1	1	2	2	Female						1	.9041096	0	GSED	1	0	1	1	0	0	1	0	1	1	1	0	0	7	2.138566	5	High SES	1.11465	-1.6051693
		N0	1	2	1	1	2	2	1	2	1	2	1	2	1	Female						1	2.0712328	2	GSED	1	0	1	1	0	0	1	0	1	0	1	0	1	7	1.9039681	5	High SES	.99237442	.8996855
		YES	1	2	1	1	2	2	2	2	1	2	1	2	2	Female	START	Yes		START			5.9000683	5	IDELA & PT	1	0	1	1	0	0	0	0	1	0	1	0	0	5	-.080148637	3	High SES	-.041774575		1.7923156
	.4657889	YES	2	2	1	1	2	2	2	2	1	2	1	2	2	Male			Yes	START			8.0930872	8	EAT & PT	0	0	1	1	0	0	0	0	1	0	1	0	0	4	-1.1306895	1	Low SES	-.58933097			51	.11945087	5	-.012754856
.77102244		YES	1	1	1	1	1	2	1	2	1	1	1	2	2	Male			Yes		START		9.4537983	9	EAT & CD	1	1	1	1	1	0	1	0	1	1	1	0	0	9	5.1994786	5	High SES	2.7100399					17	2.3596482
		N0	2	2	1	1	2	2	2	2	1	2	1	2	2	Female						1	1.5534247	1	GSED	0	0	1	1	0	0	0	0	1	0	1	0	0	4	-1.1306895	1	Low SES	-.58933097	-.2369846
	1.0614401	YES	2	2	1	1	2	2	2	2	1	2	1	2	2	Male			Yes	START			8.1341543	8	EAT & PT	0	0	1	1	0	0	0	0	1	0	1	0	0	4	-1.1306895	1	Low SES	-.58933097			52	.16924834	3	-.40815538
		N0	1	2	1	1	2	2	1	2	1	2	1	2	2	Male						1	1.9178082	1	GSED	1	0	1	1	0	0	1	0	1	0	1	0	0	6	.84386235	4	High SES	.43983269	-.21929969
		N0	2	2	1	1	2	2	1	2	1	1	1	2	2	Female						1	1.1589041	1	GSED	0	0	1	1	0	0	1	0	1	1	1	0	0	6	1.0880251	4	High SES	.56709367	-.48457634
		N0	2	2	1	1	2	2	1	2	1	2	1	2	2	Male	START	Yes		START			5.8398356	5	IDELA & PT	0	0	1	1	0	0	1	0	1	0	1	0	0	5	-.20667851	3	Low SES	-.10772369		-.99483508
		N0	1	2	1	1	2	2	1	2	1	1	1	2	2	Male						1	1.3972603	1	GSED	1	0	1	1	0	0	1	0	1	1	1	0	0	7	2.138566	5	High SES	1.11465	.38119039
		N0	2	2	1	1	2	2	2	2	1	2	1	2	2	Male						1	1.4657534	1	GSED	0	0	1	1	0	0	0	0	1	0	1	0	0	4	-1.1306895	1	Low SES	-.58933097	-.20000671
.30369052		YES	2	2	1	1	2	2	2	2	1	2	1	2	2	Male			Yes		START		9.3032169	9	EAT & CD	0	0	1	1	0	0	0	0	1	0	1	0	0	4	-1.1306895	1	Low SES	-.58933097					3	-.40815538
		N0	2	2	1	1	2	2	1	2	1	2	1	2	2	Male						1	1.4849315	1	GSED	0	0	1	1	0	0	1	0	1	0	1	0	0	5	-.20667851	3	Low SES	-.10772369	.24533667
		N0	2	2	1	1	2	2	1	2	1	2	1	2	2	Female						1	1.8438356	1	GSED	0	0	1	1	0	0	1	0	1	0	1	0	0	5	-.20667851	3	Low SES	-.10772369	-.11801206
		N0	1	2	1	1	2	2	2	2	1	2	1	2	2	Male						1	.76164383	0	GSED	1	0	1	1	0	0	0	0	1	0	1	0	0	5	-.080148637	3	High SES	-.041774575	-2.4347618
		N0	1	2	1	1	2	2	1	2	1	2	1	2	2	Male						1	1.5260274	1	GSED	1	0	1	1	0	0	1	0	1	0	1	0	0	6	.84386235	4	High SES	.43983269	-.58586365
	.50087845	YES	2	2	1	1	2	2	2	2	1	2	1	2	2	Female			Yes	START			7.9726214	7	EAT & PT	0	0	1	1	0	0	0	0	1	0	1	0	0	4	-1.1306895	1	Low SES	-.58933097			52	.16924834	2	-.60585564
		N0	2	2	2	1	2	2	2	2	1	2	2	2	2	Female						1	.9342466	0	GSED	0	0	0	1	0	0	0	0	1	0	0	0	0	2	-3.3236489	1	Low SES	-1.7323316	-.92268485
		YES	2	2	1	1	2	2	1	2	1	2	1	2	2	Male	START	Yes					4.7857633	4	IDELA	0	0	1	1	0	0	1	0	1	0	1	0	0	5	-.20667851	3	Low SES	-.10772369		-.27089703
	.88567245	YES	1	2	1	1	2	2	2	2	1	2	1	2	2	Female			Yes	START			6.8747435	6	EAT & PT	1	0	1	1	0	0	0	0	1	0	1	0	0	5	-.080148637	3	High SES	-.041774575			67	.91621029	6	.1849454
		N0	2	2	1	1	2	2	2	2	1	2	1	2	2	Female	START	Yes					4.2573581	4	IDELA	0	0	1	1	0	0	0	0	1	0	1	0	0	4	-1.1306895	1	Low SES	-.58933097		-1.3705705
		N0	2	2	1	1	2	2	2	2	1	2	1	2	2	Male						1	.6438356	0	GSED	0	0	1	1	0	0	0	0	1	0	1	0	0	4	-1.1306895	1	Low SES	-.58933097	-1.571407
		N0	1	2	1	1	2	2	2	2	1	2	1	2	2	Female						1	1.6876712	1	GSED	1	0	1	1	0	0	0	0	1	0	1	0	0	5	-.080148637	3	High SES	-.041774575	-.19518338
		N0	1	2	1	1	2	2	1	2	1	1	1	2	2	Male						1	.98356164	0	GSED	1	0	1	1	0	0	1	0	1	1	1	0	0	7	2.138566	5	High SES	1.11465	-.87364882
	.35263571	YES	2	2	1	1	2	2	1	2	1	2	1	2	2	Female			Yes	START			7.8795347	7	EAT & PT	0	0	1	1	0	0	1	0	1	0	1	0	0	5	-.20667851	3	Low SES	-.10772369			49	.01985595	2	-.60585564
		N0	1	2	1	1	2	2	1	2	1	2	1	2	2	Male						1	1.3753425	1	GSED	1	0	1	1	0	0	1	0	1	0	1	0	0	6	.84386235	4	High SES	.43983269	-.37685791
	1.5728128	YES	2	2	1	1	2	2	2	2	1	2	1	2	2	Male			Yes	START			7.800137	7	EAT & PT	0	0	1	1	0	0	0	0	1	0	1	0	0	4	-1.1306895	1	Low SES	-.58933097			85	1.8125646	4	-.21045512
		YES	1	2	1	1	2	2	1	2	2	1	1	2	2	Male	START	Yes		START			5.3004789	5	IDELA & PT	1	0	1	1	0	0	1	0	0	1	1	0	0	6	1.4100832	5	High SES	.73495477		1.1726363
		N0	2	2	2	1	2	2	2	2	2	2	1	2	2	Male	START	Yes		START			5.4291582	5	IDELA & PT	0	0	0	1	0	0	0	0	0	0	1	0	0	2	-2.9212716	1	Low SES	-1.522607		-1.2486395
	.27451041	YES	1	2	1	1	2	2	1	2	1	1	1	2	2	Male			Yes	START			6.6995211	6	EAT & PT	1	0	1	1	0	0	1	0	1	1	1	0	0	7	2.138566	5	High SES	1.11465			66	.86641282	1	-.80355591
		N0	2	2	1	1	2	2	1	2	1	2	1	2	2	Female						1	1.7534246	1	GSED	0	0	1	1	0	0	1	0	1	0	1	0	0	5	-.20667851	3	Low SES	-.10772369	-.3029018
		N0	2	2	1	1	2	2	1	2	1	2	1	2	2	Male	START	Yes					3.9206023	3	IDELA	0	0	1	1	0	0	1	0	1	0	1	0	0	5	-.20667851	3	Low SES	-.10772369		-1.6740869
		N0	2	2	1	2	2	2	2	2	1	2	2	2	2	Male						1	1.3561643	1	GSED	0	0	1	0	0	0	0	0	1	0	0	0	0	2	-3.3321474	1	Low SES	-1.7367611	-.57782507
	-.39400625	YES	1	2	1	1	1	2	1	2	1	1	1	2	2	Female			Yes	START			6.1848049	6	EAT & PT	1	0	1	1	1	0	1	0	1	1	1	0	0	8	3.6370192	5	High SES	1.8956645			63	.71702045	5	-.012754856
.77767581		YES	2	2	2	1	2	2	1	2	1	2	1	2	2	Male			Yes		START		9.1060915	9	EAT & CD	0	0	0	1	0	0	1	0	1	0	1	0	0	4	-1.2687776	1	Low SES	-.66130435					11	1.1734468
	-.72011513	YES	2	2	2	1	2	2	2	2	1	2	1	2	2	Female			Yes	START			6.4284735	6	EAT & PT	0	0	0	1	0	0	0	0	1	0	1	0	0	3	-2.1927886	1	Low SES	-1.1429117			21	-1.374473	1	-.80355591
	-1.155924	YES	1	2	1	1	2	2	2	2	1	2	1	2	2	Male			Yes	START			6.1930184	6	EAT & PT	1	0	1	1	0	0	0	0	1	0	1	0	0	5	-.080148637	3	High SES	-.041774575			43	-.27892882	2	-.60585564
		N0	2	2	1	1	2	2	2	2	1	2	2	2	2	Female	START	Yes					4.3559208	4	IDELA	0	0	1	1	0	0	0	0	1	0	0	0	0	3	-2.2615499	1	Low SES	-1.178751		-.65594655
	.40677485	YES	1	2	1	1	2	2	1	2	1	1	1	2	2	Female			Yes	START			8.2819986	8	EAT & PT	1	0	1	1	0	0	1	0	1	1	1	0	0	7	2.138566	5	High SES	1.11465			58	.46803313	2	-.60585564
	-1.1925985	N0	1	2	1	1	2	2	1	2	1	2	1	2	2	Male			Yes	START			6.3216972	6	EAT & PT	1	0	1	1	0	0	1	0	1	0	1	0	0	6	.84386235	4	High SES	.43983269			24	-1.2250806	5	-.012754856
	1.7320185	YES	1	2	1	1	2	2	1	2	1	1	1	2	2	Female			Yes	START			8.7748117	8	EAT & PT	1	0	1	1	0	0	1	0	1	1	1	0	0	7	2.138566	5	High SES	1.11465			51	.11945087	5	-.012754856
		N0	2	2	1	1	2	2	2	2	1	2	1	2	2	Female						1	1.4520547	1	GSED	0	0	1	1	0	0	0	0	1	0	1	0	0	4	-1.1306895	1	Low SES	-.58933097	.30643055
	1.3376632	YES	2	2	1	1	2	2	1	2	1	2	1	2	2	Male			Yes	START			8.416153	8	EAT & PT	0	0	1	1	0	0	1	0	1	0	1	0	0	5	-.20667851	3	Low SES	-.10772369			61	.6174255	11	1.1734468
		N0	2	2	1	1	2	2	2	2	1	2	1	2	2	Female	START	Yes					4.240931	4	IDELA	0	0	1	1	0	0	0	0	1	0	1	0	0	4	-1.1306895	1	Low SES	-.58933097		-.61363673
		N0	1	2	2	1	2	2	1	2	1	2	1	2	2	Male	START	Yes					4.6078029	4	IDELA	1	0	0	1	0	0	1	0	1	0	1	0	0	5	-.21823676	3	Low SES	-.11374801		-1.5790333
		N0	2	2	1	1	2	2	2	2	2	2	1	2	2	Male						1	.5479452	0	GSED	0	0	1	1	0	0	0	0	0	0	1	0	0	3	-1.8591723	1	Low SES	-.96902621	-1.7587082
	1.4748656	YES	2	2	1	1	2	2	2	2	1	2	1	2	2	Female			Yes	START			8.8706369	8	EAT & PT	0	0	1	1	0	0	0	0	1	0	1	0	0	4	-1.1306895	1	Low SES	-.58933097			58	.46803313	5	-.012754856
		N0	2	2	1	1	2	2	1	2	1	2	1	2	2	Female						1	1.4246576	1	GSED	0	0	1	1	0	0	1	0	1	0	1	0	0	5	-.20667851	3	Low SES	-.10772369	.041957658
		N0	2	2	1	1	2	2	1	2	1	2	1	2	2	Male						1	2.8547945	2	GSED	0	0	1	1	0	0	1	0	1	0	1	0	0	5	-.20667851	3	Low SES	-.10772369	1.0974377
	-1.2763838	N0	2	2	1	1	2	2	1	2	1	2	1	2	2	Male			Yes	START			6.5215607	6	EAT & PT	0	0	1	1	0	0	1	0	1	0	1	0	0	5	-.20667851	3	Low SES	-.10772369			28	-1.0258908	3	-.40815538
		YES	2	2	1	1	2	2	2	2	2	2	1	2	2	Female	START	Yes		START			5.1279945	5	IDELA & PT	0	0	1	1	0	0	0	0	0	0	1	0	0	3	-1.8591723	1	Low SES	-.96902621		.35014814
		N0	2	2	1	1	2	2	1	2	1	2	1	2	2	Male						1	.69041097	0	GSED	0	0	1	1	0	0	1	0	1	0	1	0	0	5	-.20667851	3	Low SES	-.10772369	-1.4025943
		N0	1	2	1	1	2	2	1	2	1	2	1	2	2	Male						1	1.4739726	1	GSED	1	0	1	1	0	0	1	0	1	0	1	0	0	6	.84386235	4	High SES	.43983269	-.68393576
		N0	1	2	1	1	2	2	2	2	1	2	1	2	2	Male	START	Yes		START			5.322382	5	IDELA & PT	1	0	1	1	0	0	0	0	1	0	1	0	0	5	-.080148637	3	High SES	-.041774575		-1.3430377
		YES	1	2	1	1	2	2	1	2	1	2	1	2	2	Female	START	Yes		START			5.5249829	5	IDELA & PT	1	0	1	1	0	0	1	0	1	0	1	0	0	6	.84386235	4	High SES	.43983269		1.3781765
		N0	2	2	1	1	2	2	1	2	1	2	1	2	2	Female						1	1.1315068	1	GSED	0	0	1	1	0	0	1	0	1	0	1	0	0	5	-.20667851	3	Low SES	-.10772369	-3.218534
		N0	2	2	1	1	2	2	2	2	1	2	1	2	2	Female						1	1.6958904	1	GSED	0	0	1	1	0	0	0	0	1	0	1	0	0	4	-1.1306895	1	Low SES	-.58933097	.65772146
		YES	1	2	1	1	2	2	1	2	1	1	1	2	2	Male	START	Yes					4.7693362	4	IDELA	1	0	1	1	0	0	1	0	1	1	1	0	0	7	2.138566	5	High SES	1.11465		1.1844088
		YES	2	2	1	1	2	2	1	2	1	2	1	2	2	Male	START	Yes		START			5.4620123	5	IDELA & PT	0	0	1	1	0	0	1	0	1	0	1	0	0	5	-.20667851	3	Low SES	-.10772369		1.4158154
		N0	1	2	1	1	2	2	2	2	1	1	1	2	2	Female						1	.55342466	0	GSED	1	0	1	1	0	0	0	0	1	1	1	0	0	6	1.214555	4	High SES	.63304281	-1.754689
1.1102728		YES	1	2	1	1	2	2	1	2	1	2	1	2	2	Female			Yes		START		9.9110203	9	EAT & CD	1	0	1	1	0	0	1	0	1	0	1	0	0	6	.84386235	4	High SES	.43983269					12	1.371147
		N0	1	1	1	1	2	2	1	2	1	1	1	2	2	Female						1	1.9232876	1	GSED	1	1	1	1	0	0	1	0	1	1	1	0	0	8	3.7010252	5	High SES	1.9290253	.21880886
		YES	1	2	1	1	2	2	2	2	1	2	1	2	2	Male	START	Yes					4.9089665	4	IDELA	1	0	1	1	0	0	0	0	1	0	1	0	0	5	-.080148637	3	High SES	-.041774575		-1.0972091
	-.71150905	YES	2	2	1	1	2	2	1	2	1	2	1	2	2	Male			Yes	START			6.1902804	6	EAT & PT	0	0	1	1	0	0	1	0	1	0	1	0	0	5	-.20667851	3	Low SES	-.10772369			62	.66722298	3	-.40815538
		YES	2	2	1	1	2	2	1	2	1	2	1	2	2	Male	START	Yes		START			5.2429843	5	IDELA & PT	0	0	1	1	0	0	1	0	1	0	1	0	0	5	-.20667851	3	Low SES	-.10772369		.77805394
		N0	2	2	1	1	2	2	2	2	1	2	1	2	2	Female						1	.80273974	0	GSED	0	0	1	1	0	0	0	0	1	0	1	0	0	4	-1.1306895	1	Low SES	-.58933097	-1.0657734
-.16470838		YES	1	2	2	1	2	2	2	2	1	1	1		2	Male			Yes		START		9.5167694	9	EAT & CD	1	0	0	1	0	0	0	0	1	1	1	0	0	5	.15245593	4	High SES	.079462126					3	-.40815538
	.54949844	YES	2	2	1	1	2	2	2	2	1	2	1	2	2	Female			Yes	START			8.3258047	8	EAT & PT	0	0	1	1	0	0	0	0	1	0	1	0	0	4	-1.1306895	1	Low SES	-.58933097			67	.91621029	4	-.21045512
	-1.1773895	YES	2	2	1	1	2	2	2	2	1	2	1	2	2	Male			Yes	START			6.6392879	6	EAT & PT	0	0	1	1	0	0	0	0	1	0	1	0	0	4	-1.1306895	1	Low SES	-.58933097			21	-1.374473	3	-.40815538
		N0	1	2	1	1	2	2	1	2	1	2	1	2	2	Female						1	1.9863014	1	GSED	1	0	1	1	0	0	1	0	1	0	1	0	0	6	.84386235	4	High SES	.43983269	.23247477
		YES	2	2	1	1	2	2	2	2	1	2	1	2	2	Female	START	Yes		START			5.7002053	5	IDELA & PT	0	0	1	1	0	0	0	0	1	0	1	0	0	4	-1.1306895	1	Low SES	-.58933097		1.4135211
-.16659842		N0	2	2	2	1	2	2	2	2	1	2	1	2	2	Male			Yes		START		9.5468855	9	EAT & CD	0	0	0	1	0	0	0	0	1	0	1	0	0	3	-2.1927886	1	Low SES	-1.1429117					4	-.21045512
	-1.5871892	YES	1	2	1	1	1	2	1	2	1	2	1	2	2	Male			Yes	START			6.020534	6	EAT & PT	1	0	1	1	1	0	1	0	1	0	1	0	0	7	2.3423154	5	High SES	1.220847			18	-1.5238655	2	-.60585564
		N0	2	2	1	1	2	2	1	2	1	2	1	2	2	Female						1	1.750685	1	GSED	0	0	1	1	0	0	1	0	1	0	1	0	0	5	-.20667851	3	Low SES	-.10772369	.22604369
		N0	1	2	2	1	2	2	2	2	1	2	1	2	2	Male						1	.81643838	0	GSED	1	0	0	1	0	0	0	0	1	0	1	0	0	4	-1.1422477	1	Low SES	-.59535521	-1.4090254
-1.3702008		YES	1	2	1	1	2	2	1	2	1	2	1	2	2	Female			Yes		START		9.5359344	9	EAT & CD	1	0	1	1	0	0	1	0	1	0	1	0	0	6	.84386235	4	High SES	.43983269					2	-.60585564
	-1.3509417	YES	1	2	1	1	2	2	2	2	1	2	1	2	2	Female			Yes	START			6.2997947	6	EAT & PT	1	0	1	1	0	0	0	0	1	0	1	0	0	5	-.080148637	3	High SES	-.041774575			16	-1.6234603	3	-.40815538
		YES	2	2	1	1	2	2	1	2	1	2	1	2	1	Male	START	Yes		START			5.4182067	5	IDELA & PT	0	0	1	1	0	0	1	0	1	0	1	0	1	6	.85342723	4	High SES	.44481802		-1.006744
.55059755		YES	2	2	1	1	2	2	1	2	1	2	1	2	2	Female			Yes		START		9.6700888	9	EAT & CD	0	0	1	1	0	0	1	0	1	0	1	0	0	5	-.20667851	3	Low SES	-.10772369					6	.1849454
	-1.6482133	YES	2	2	1	1	2	2	2	2	2	2	1	2	2	Female			Yes	START			6.5927448	6	EAT & PT	0	0	1	1	0	0	0	0	0	0	1	0	0	3	-1.8591723	1	Low SES	-.96902621			21	-1.374473	4	-.21045512
		N0	1	2	1	1	2	2	1	2	1	2	1	2	1	Female						1	2.3506849	2	GSED	1	0	1	1	0	0	1	0	1	0	1	0	1	7	1.9039681	5	High SES	.99237442	1.3908494
		N0	2	2	1	1	2	2	1	2	1	2	1	2	2	Male	START	Yes					4.3422313	4	IDELA	0	0	1	1	0	0	1	0	1	0	1	0	0	5	-.20667851	3	Low SES	-.10772369		-.58506602
		N0	1	2	1	1	2	2	1	2	1	1	1	2	2	Female						1	2.3287671	2	GSED	1	0	1	1	0	0	1	0	1	1	1	0	0	7	2.138566	5	High SES	1.11465	1.1006527
	-.3982895	YES	1	1	1	1	2	2	1	2	1	1	1	2	2	Male			Yes	START			7.5017114	7	EAT & PT	1	1	1	1	0	0	1	0	1	1	1	0	0	8	3.7010252	5	High SES	1.9290253			62	.66722298	1	-.80355591
		N0	2	2	1	1	2	2	1	2	1	2	1	2	2	Female	START	Yes					3.980835	3	IDELA	0	0	1	1	0	0	1	0	1	0	1	0	0	5	-.20667851	3	Low SES	-.10772369		.46790016
		N0	2	2	1	1	2	2	2	2	1	2	1	2	2	Female	START	Yes					4.7994523	4	IDELA	0	0	1	1	0	0	0	0	1	0	1	0	0	4	-1.1306895	1	Low SES	-.58933097		-.34169567
	-.75605679	YES	2	2	1	1	2	2	1	2	1	2	1	2	2	Female			Yes	START			6.234086	6	EAT & PT	0	0	1	1	0	0	1	0	1	0	1	0	0	5	-.20667851	3	Low SES	-.10772369			41	-.37852377	5	-.012754856
		N0	1	2	1	1	2	2	1	2	1	1	1	2	2	Female						1	2.2986302	2	GSED	1	0	1	1	0	0	1	0	1	1	1	0	0	7	2.138566	5	High SES	1.11465	.53231782
		N0	1	2	1	1	2	2	1	2	1	2	1	2	2	Male	START	Yes		START			5.3607121	5	IDELA & PT	1	0	1	1	0	0	1	0	1	0	1	0	0	6	.84386235	4	High SES	.43983269		-1.5088902
		N0	1	2	1	1	2	2	2	2	1	2	1	2	2	Male						1	2.6931508	2	GSED	1	0	1	1	0	0	0	0	1	0	1	0	0	5	-.080148637	3	High SES	-.041774575	-1.117221
		N0	2	2	1	1	2	2	2	2	1	2	1	2	2	Female						1	2.4328768	2	GSED	0	0	1	1	0	0	0	0	1	0	1	0	0	4	-1.1306895	1	Low SES	-.58933097	1.3361863
		N0	1	2	1	1	2	2	1	2	1	2	1	2	2	Female						1	1.2794521	1	GSED	1	0	1	1	0	0	1	0	1	0	1	0	0	6	.84386235	4	High SES	.43983269	.083758876
	.27001926	YES	1	2	1	1	2	2	2	2	2	2	1	2	2	Female			Yes	START			7.9288158	7	EAT & PT	1	0	1	1	0	0	0	0	0	0	1	0	0	4	-.80863148	2	Low SES	-.42146987			28	-1.0258908	4	-.21045512
	.40658432	YES	1	1	1	1	1	2	1	2	1	1	1	2	2	Female			Yes	START			8.7693357	8	EAT & PT	1	1	1	1	1	0	1	0	1	1	1	0	0	9	5.1994786	5	High SES	2.7100399			49	.01985595	2	-.60585564
		N0	2	2	1	1	2	2	1	2	1	2	1	2	2	Male						1	2.5726027	2	GSED	0	0	1	1	0	0	1	0	1	0	1	0	0	5	-.20667851	3	Low SES	-.10772369	1.2260567
		N0	2	2	1	1	2	2	1	2	1	2	2	2	2	Male						1	2.1835616	2	GSED	0	0	1	1	0	0	1	0	1	0	0	0	0	4	-1.3375388	1	Low SES	-.69714367	.4446961
		N0	1	2	1	1	2	2	2	2	1	1	1	2	2	Female	START	Yes		START			5.4866529	5	IDELA & PT	1	0	1	1	0	0	0	0	1	1	1	0	0	6	1.214555	4	High SES	.63304281		-.24879968
		N0	2	2	1	1	2	2	1	2	1	2	1	2	2	Male	START	Yes					4.681725	4	IDELA	0	0	1	1	0	0	1	0	1	0	1	0	0	5	-.20667851	3	Low SES	-.10772369		-.55526608
		N0	1	2	1	1	2	2	2	2	2	2	2	2	2	Male						1	.90958905	0	GSED	1	0	1	1	0	0	0	0	0	0	0	0	0	3	-1.9394919	1	Low SES	-1.0108899	-1.030403
	.24450982	YES	2	2	1	1	2	2	1	2	1	2	1	2	2	Male			Yes	START			8.9801502	8	EAT & PT	0	0	1	1	0	0	1	0	1	0	1	0	0	5	-.20667851	3	Low SES	-.10772369			75	1.31459	7	.38264567
	-.022088105	N0	2	2	1	1	2	2	2	2	1	2	1	2	2	Female			Yes	START			6.0095825	6	EAT & PT	0	0	1	1	0	0	0	0	1	0	1	0	0	4	-1.1306895	1	Low SES	-.58933097			57	.41823566	4	-.21045512
	-.0053055026	YES	2	2	1	1	2	2	2	2	1	2	1	2	2	Female			Yes	START			7.6769338	7	EAT & PT	0	0	1	1	0	0	0	0	1	0	1	0	0	4	-1.1306895	1	Low SES	-.58933097			62	.66722298	10	.97574645
		N0	1	2	1	1	2	2	2	2	1	2	1	2	2	Male						1	.86301368	0	GSED	1	0	1	1	0	0	0	0	1	0	1	0	0	5	-.080148637	3	High SES	-.041774575	-1.1405332
		N0	2	2	1	1	2	2	1	2	1	2	1	2	2	Male						1	2.2547946	2	GSED	0	0	1	1	0	0	1	0	1	0	1	0	0	5	-.20667851	3	Low SES	-.10772369	1.0604593
1.081568		YES	1	2	1	1	1	2	1	2	1	1	1	2	2	Female			Yes		START		9.5058184	9	EAT & CD	1	0	1	1	1	0	1	0	1	1	1	0	0	8	3.6370192	5	High SES	1.8956645					12	1.371147
		N0	2	2	1	2	2	2	1	2	2	2	1	2	2	Male						1	3.2438357	3	GSED	0	0	1	0	0	0	1	0	0	0	1	0	0	3	-2.0057588	1	Low SES	-1.0454291	1.0877911
		N0	1	1	1	1	1	2	1	2	1	1	1	2	2	Male	START	Yes					3.6550307	3	IDELA	1	1	1	1	1	0	1	0	1	1	1	0	0	9	5.1994786	5	High SES	2.7100399		-1.5200343
	-.82894874	YES	1	2	1	2	2	2	2	2	1	2	1	2	2	Female			Yes	START			8.1587954	8	EAT & PT	1	0	1	0	0	0	0	0	1	0	1	0	0	4	-1.1507461	1	Low SES	-.59978473			76	1.3643875	2	-.60585564
	-1.2184545	YES	2	2	1	2	2	2	2	2	1	2	2	2	2	Male			Yes	START			8.1834364	8	EAT & PT	0	0	1	0	0	0	0	0	1	0	0	0	0	2	-3.3321474	1	Low SES	-1.7367611			24	-1.2250806	3	-.40815538
		N0	1	2	1	1	2	2	1	2	1	2	1	2	2	Female						1	2.3534245	2	GSED	1	0	1	1	0	0	1	0	1	0	1	0	0	6	.84386235	4	High SES	.43983269	.57009971
		YES	2	2	1	1	2	2	2	2	1	2	1	2	2	Male	START	Yes		START			5.8453116	5	IDELA & PT	0	0	1	1	0	0	0	0	1	0	1	0	0	4	-1.1306895	1	Low SES	-.58933097		1.0652364
		N0	2	2	1	1	2	2	1	2	1	2	1	2	2	Female						1	.74794519	0	GSED	0	0	1	1	0	0	1	0	1	0	1	0	0	5	-.20667851	3	Low SES	-.10772369	-.64374232
		N0	2	2	1	1	2	2	2	2	1	2	1	2	2	Male						1	1.2465754	1	GSED	0	0	1	1	0	0	0	0	1	0	1	0	0	4	-1.1306895	1	Low SES	-.58933097	-.46046034
		N0	1	2	1	1	2	2	1	2	1	2	1	2	2	Female						1	.61917806	0	GSED	1	0	1	1	0	0	1	0	1	0	1	0	0	6	.84386235	4	High SES	.43983269	-1.8069406
		N0	1	2	1	1	2	2	1	2	1	2	1	2	2	Male						1	3.1260273	3	GSED	1	0	1	1	0	0	1	0	1	0	1	0	0	6	.84386235	4	High SES	.43983269	1.2863468
	.99328876	YES	2	2	1	1	2	2	1	2	1	2	1	2	2	Male			Yes	START			7.5674195	7	EAT & PT	0	0	1	1	0	0	1	0	1	0	1	0	0	5	-.20667851	3	Low SES	-.10772369			85	1.8125646	4	-.21045512
		N0	2	2	1	1	2	2	1	2	1	2	1	2	2	Male						1	2.2301369	2	GSED	0	0	1	1	0	0	1	0	1	0	1	0	0	5	-.20667851	3	Low SES	-.10772369	.57572681
		N0	2	2	1	1	2	2	1	2	1	2	1	2	2	Female						1	1.2520548	1	GSED	0	0	1	1	0	0	1	0	1	0	1	0	0	5	-.20667851	3	Low SES	-.10772369	-.83425915
.32429394		YES	2	2	1	1	2	2	2	2	1	2	2	2	2	Female			Yes		START		9.5195074	9	EAT & CD	0	0	1	1	0	0	0	0	1	0	0	0	0	3	-2.2615499	1	Low SES	-1.178751					12	1.371147
	-.084548198	YES	2	2	1	1	2	2	1	2	1	2	1	2	2	Male			Yes	START			8.2354555	8	EAT & PT	0	0	1	1	0	0	1	0	1	0	1	0	0	5	-.20667851	3	Low SES	-.10772369			52	.16924834	3	-.40815538
	.19312541	YES	2	2	1	1	2	2	1	2	1	2	1	2	2	Female			Yes	START			7.8110881	7	EAT & PT	0	0	1	1	0	0	1	0	1	0	1	0	0	5	-.20667851	3	Low SES	-.10772369			78	1.4639823	5	-.012754856
		N0	1	2	1	1	2	2	1	2	1	2	1	2	2	Female						1	2.2301369	2	GSED	1	0	1	1	0	0	1	0	1	0	1	0	0	6	.84386235	4	High SES	.43983269	.97283787
	.55693787	YES	1	2	1	1	2	2	1	2	1	1	1	2	2	Male			Yes	START			7.1430526	7	EAT & PT	1	0	1	1	0	0	1	0	1	1	1	0	0	7	2.138566	5	High SES	1.11465			62	.66722298	2	-.60585564
		N0	2	2	1	1	2	2	2	2	1	2	1	2	2	Male						1	1.1205479	1	GSED	0	0	1	1	0	0	0	0	1	0	1	0	0	4	-1.1306895	1	Low SES	-.58933097	-.87686408
		N0	1	1	1	1	2	2	1	2	1	1	1	2	2	Female	START	Yes		START			5.0403833	5	IDELA & PT	1	1	1	1	0	0	1	0	1	1	1	0	0	8	3.7010252	5	High SES	1.9290253		1.2910711
		YES	1	2	1	1	1	2	1	2	1	1	1	2	2	Male	START	Yes		START			5.6810403	5	IDELA & PT	1	0	1	1	1	0	1	0	1	1	1	0	0	8	3.6370192	5	High SES	1.8956645		1.0415549
		N0	2	2	1	2	2	2	1	2	1	2	1	2	2	Male	START	Yes					4.8624229	4	IDELA	0	0	1	0	0	0	1	0	1	0	1	0	0	4	-1.2772759	1	Low SES	-.66573381		-.75059062
		N0	2	2	1	1	2	2	2	2	1	2	1	2	2	Male	START	Yes					4.3039017	4	IDELA	0	0	1	1	0	0	0	0	1	0	1	0	0	4	-1.1306895	1	Low SES	-.58933097		-.22457187
	.72875601	YES	1	2	1	1	2	1	2	2	1	1	1	2	2	Female			Yes	START			8.3394938	8	EAT & PT	1	0	1	1	0	1	0	0	1	1	1	0	0	7	2.7964628	5	High SES	1.4575549			38	-.52791613	4	-.21045512
		N0	2	2	1	1	2	2	1	2	2	2	1	2	2	Female						1	3.3753424	3	GSED	0	0	1	1	0	0	1	0	0	0	1	0	0	4	-.93516135	2	Low SES	-.48741898	1.3064436
	-.61324835	YES	2	2	1	1	2	2	2	2	1	2	1	2	2	Male			Yes	START			8.3586588	8	EAT & PT	0	0	1	1	0	0	0	0	1	0	1	0	0	4	-1.1306895	1	Low SES	-.58933097			43	-.27892882	0	-1.0012562
		N0	1	2	1	1	1	2	2	2	1	1	1	2	2	Female						1	.99178082	0	GSED	1	0	1	1	1	0	0	0	1	1	1	0	0	7	2.7130082	5	High SES	1.4140573	-1.1276714
	.19604693	YES	2	2	1	1	2	2	2	2	1	2	1	2	2	Female			Yes	START			6.1355238	6	EAT & PT	0	0	1	1	0	0	0	0	1	0	1	0	0	4	-1.1306895	1	Low SES	-.58933097			68	.96600777	4	-.21045512
		N0	1	1	1	1	1	1	1	2	1	1	1	2	2	Male	START	Yes					3.6112251	3	IDELA	1	1	1	1	1	1	1	0	1	1	1	0	0	10	6.7813864	5	High SES	3.5345521		-.55431008
	.63550907	YES	1	2	1	1	2	2	2	2	1	2	1	2	2	Female			Yes	START			8.3723478	8	EAT & PT	1	0	1	1	0	0	0	0	1	0	1	0	0	5	-.080148637	3	High SES	-.041774575			63	.71702045	3	-.40815538
	1.168326	YES	2	2	1	1	2	2	1	2	1	2	1	2	2	Female			Yes	START			7.4140997	7	EAT & PT	0	0	1	1	0	0	1	0	1	0	1	0	0	5	-.20667851	3	Low SES	-.10772369			40	-.42832121	4	-.21045512
	-1.1762737	YES	2	2	1	1	2	2	1	2	1	2	1	2	2	Female			Yes	START			6.1574264	6	EAT & PT	0	0	1	1	0	0	1	0	1	0	1	0	0	5	-.20667851	3	Low SES	-.10772369			24	-1.2250806	1	-.80355591
		N0	1	2	1	1	2	2	2	2	1	1	1	2	2	Female						1	1.4657534	1	GSED	1	0	1	1	0	0	0	0	1	1	1	0	0	6	1.214555	4	High SES	.63304281	.041153926
		N0	1	2	1	1	2	2	2	2	1	1	1	2	1	Female						1	3.2027397	3	GSED	1	0	1	1	0	0	0	0	1	1	1	0	1	7	2.2746608	5	High SES	1.1855845	1.0773411
		N0	2	2	1	1	2	2	1	2	1	2	1	2	2	Female						1	.80547947	0	GSED	0	0	1	1	0	0	1	0	1	0	1	0	0	5	-.20667851	3	Low SES	-.10772369	-1.4001828
-.30204514		YES	1	1	1	1	1	2	1	2	1	1	1	2	2	Female			Yes		START		9.2429838	9	EAT & CD	1	1	1	1	1	0	1	0	1	1	1	0	0	9	5.1994786	5	High SES	2.7100399					16	2.161948
		N0	2	2	1	1	2	2	2	2	1	2	1	2	2	Female						1	1.8904109	1	GSED	0	0	1	1	0	0	0	0	1	0	1	0	0	4	-1.1306895	1	Low SES	-.58933097	.438265
		N0	1	1	1	1	2	1	2	2	1	1	1	2	2	Female						1	2.9808218	2	GSED	1	1	1	1	0	1	0	0	1	1	1	0	0	8	4.358922	5	High SES	2.2719302	1.2340952
		N0	1	2	1	1	2	2	1	2	1	1	1	2	2	Male	START	Yes					4.0492811	4	IDELA	1	0	1	1	0	0	1	0	1	1	1	0	0	7	2.138566	5	High SES	1.11465		-.88120759
		N0	2	2	1	2	2	2	2	2	2	2	1	2	2	Female						1	2.4054794	2	GSED	0	0	1	0	0	0	0	0	0	0	1	0	0	2	-2.9297698	1	Low SES	-1.5270363	.73167723
	-1.309163	N0	2	2	1	1	2	2	2	2	1	2	1	2	2	Male			Yes	START			6.198494	6	EAT & PT	0	0	1	1	0	0	0	0	1	0	1	0	0	4	-1.1306895	1	Low SES	-.58933097			28	-1.0258908	6	.1849454
		N0	2	2	1	1	2	2	1	2	1	2	1	2	2	Female						1	.74520546	0	GSED	0	0	1	1	0	0	1	0	1	0	1	0	0	5	-.20667851	3	Low SES	-.10772369	-1.349539
		N0	2	2	1	1	2	2	2	2	1	2	1	2	2	Male						1	1.8027397	1	GSED	0	0	1	1	0	0	0	0	1	0	1	0	0	4	-1.1306895	1	Low SES	-.58933097	-.052898575
		N0	2	2	1	1	2	2	1	2	1	2	1	2	2	Male						1	1.4410959	1	GSED	0	0	1	1	0	0	1	0	1	0	1	0	0	5	-.20667851	3	Low SES	-.10772369	-.20241822
		N0	1	2	1	1	2	2	2	2	2	2	1	2	2	Male	START	Yes		START			5.9356604	5	IDELA & PT	1	0	1	1	0	0	0	0	0	0	1	0	0	4	-.80863148	2	Low SES	-.42146987		-.67848092
		N0	2	2	1	1	2	2	2	2	1	2	1	2	2	Female						1	3.4465754	3	GSED	0	0	1	1	0	0	0	0	1	0	1	0	0	4	-1.1306895	1	Low SES	-.58933097	1.4776673
		N0	2	2	1	1	2	2	1	2	1	2	1	2	2	Female						1	.60000002	0	GSED	0	0	1	1	0	0	1	0	1	0	1	0	0	5	-.20667851	3	Low SES	-.10772369	-1.9492252
		YES	1	2	1	1	2	2	1	2	1	2	1	2	2	Male	START	Yes		START			5.8507872	5	IDELA & PT	1	0	1	1	0	0	1	0	1	0	1	0	0	6	.84386235	4	High SES	.43983269		1.2174317
		N0	1	2	1	1	2	2	1	2	1	2	1	2	2	Male						1	.87945205	0	GSED	1	0	1	1	0	0	1	0	1	0	1	0	0	6	.84386235	4	High SES	.43983269	-.847121
		N0	2	2	1	2	2	2	2	2	1	2	1	2	2	Female	START	Yes		START			5.1060915	5	IDELA & PT	0	0	1	0	0	0	0	0	1	0	1	0	0	3	-2.2012868	1	Low SES	-1.147341		-.68470848
		YES	1	2	1	1	2	2	1	2	1	1	1	2	2	Male						1	3	3	GSED	1	0	1	1	0	0	1	0	1	1	1	0	0	7	2.138566	5	High SES	1.11465	1.3329713
	-1.4261618	YES	1	2	1	1	2	2	1	2	1	1	1	2	2	Male			Yes	START			7.4195757	7	EAT & PT	1	0	1	1	0	0	1	0	1	1	1	0	0	7	2.138566	5	High SES	1.11465			21	-1.374473	2	-.60585564
		N0	1	2	1	1	2	2	1	2	1	1	1	2	2	Female						1	.70958906	0	GSED	1	0	1	1	0	0	1	0	1	1	1	0	0	7	2.138566	5	High SES	1.11465	-1.8222139
		YES	2	2	1	1	2	2	1	2	1	2	1	2	2	Female	START	Yes					4.5037646	4	IDELA	0	0	1	1	0	0	1	0	1	0	1	0	0	5	-.20667851	3	Low SES	-.10772369		-.92906219
	-1.0747267	YES	2	2	1	1	2	2	1	2	1	2	1	2	2	Female			Yes	START			6.4120464	6	EAT & PT	0	0	1	1	0	0	1	0	1	0	1	0	0	5	-.20667851	3	Low SES	-.10772369			40	-.42832121	2	-.60585564
		N0	1	1	1	1	1	2	1	2	1	1	1	2	1	Female						1	2.8383563	2	GSED	1	1	1	1	1	0	1	0	1	1	1	0	1	10	6.2595844	5	High SES	3.2625816	1.3104625
	1.1897255	YES	2	2	1	1	2	2	2	2	1	2	1	2	2	Female			Yes	START			7.0855579	7	EAT & PT	0	0	1	1	0	0	0	0	1	0	1	0	0	4	-1.1306895	1	Low SES	-.58933097			38	-.52791613	4	-.21045512
		N0	2	2	1	2	2	2	2	2	2	2	2	2	2	Male						1	2.5561643	2	GSED	0	0	1	0	0	0	0	0	0	0	0	0	0	1	-4.0606303	1	Low SES	-2.1164565	.88039285
			-99	-99	-99	-99	-99	-99	-99	-99	-99	-99	-99	-99	-99	Male						1	2.0657535	2	GSED	0	0	0	0	0	0	0	0	0	0	0	0	0	0	-5.1227293	1	Low SES	-2.670037	-.36640751
	.66249311	YES	2	2	1	1	2	2	1	2	1	2	1	2	2	Male			Yes	START			8.8049278	8	EAT & PT	0	0	1	1	0	0	1	0	1	0	1	0	0	5	-.20667851	3	Low SES	-.10772369			40	-.42832121	11	1.1734468
		N0	1	2	1	1	2	2	1	2	1	2	1	2	2	Female						1	.86575341	0	GSED	1	0	1	1	0	0	1	0	1	0	1	0	0	6	.84386235	4	High SES	.43983269	-1.0488923
		N0	1	2	1	1	2	2	1	2	1	1	1	2	2	Male						1	1.0493151	1	GSED	1	0	1	1	0	0	1	0	1	1	1	0	0	7	2.138566	5	High SES	1.11465	-.88329518
		N0	2	2	1	2	2	2	1	2	1	2	1	2	2	Female						1	1.7808219	1	GSED	0	0	1	0	0	0	1	0	1	0	1	0	0	4	-1.2772759	1	Low SES	-.66573381	.62476254
		N0	2	2	1	1	2	2	2	2	1	2	1	2	2	Male						1	.61643833	0	GSED	0	0	1	1	0	0	0	0	1	0	1	0	0	4	-1.1306895	1	Low SES	-.58933097	-1.2185084
		N0	1	2	1	1	1	2	1	2	1	1	1	2	2	Male						1	2.128767	2	GSED	1	0	1	1	1	0	1	0	1	1	1	0	0	8	3.6370192	5	High SES	1.8956645	.30562684
		N0	2	2	1	1	2	2	2	2	1	2	1	2	2	Male						1	.94246578	0	GSED	0	0	1	1	0	0	0	0	1	0	1	0	0	4	-1.1306895	1	Low SES	-.58933097	-.74904895
		N0	2	2	1	2	2	2	2	2	1	2	2	2	2	Female						1	3.1726027	3	GSED	0	0	1	0	0	0	0	0	1	0	0	0	0	2	-3.3321474	1	Low SES	-1.7367611	1.541977
		N0	2	2	1	2	2	2	1	2	1	2	1	2	2	Female						1	1.5506849	1	GSED	0	0	1	0	0	0	1	0	1	0	1	0	0	4	-1.2772759	1	Low SES	-.66573381	-.16061701
		N0	2	2	1	1	2	2	2	2	1	2	1	2	2	Male	START	Yes		START			5.798768	5	IDELA & PT	0	0	1	1	0	0	0	0	1	0	1	0	0	4	-1.1306895	1	Low SES	-.58933097		-.62521797
		N0	1	2	1	1	2	2	1	2	1	2	1	2	2	Male						1	1.6986301	1	GSED	1	0	1	1	0	0	1	0	1	0	1	0	0	6	.84386235	4	High SES	.43983269	-.0070780786
	-.94604695	YES	2	2	1	1	2	2	1	2	1	2	1	2	2	Male			Yes	START			6.0314851	6	EAT & PT	0	0	1	1	0	0	1	0	1	0	1	0	0	5	-.20667851	3	Low SES	-.10772369			18	-1.5238655	6	.1849454
		N0	1	2	1	1	2	2	1	2	2	2	1	2	2	Male						1	3.3452055	3	GSED	1	0	1	1	0	0	1	0	0	0	1	0	0	5	.11537947	4	High SES	.060137365	1.6504992
		N0	1	2	1	1	2	2	1	2	1	2	1	2	2	Female	START	Yes					4.1341548	4	IDELA	1	0	1	1	0	0	1	0	1	0	1	0	0	6	.84386235	4	High SES	.43983269		-.55660444
	-.34379035	N0	2	2	1	1	2	2	2	2	1	2	1	2	2	Male			Yes	START			8.2518826	8	EAT & PT	0	0	1	1	0	0	0	0	1	0	1	0	0	4	-1.1306895	1	Low SES	-.58933097			52	.16924834	3	-.40815538
	1.2813907	YES	2	2	1	2	2	2	1	2	1	2	1	2	2	Male			Yes	START			7.6249146	7	EAT & PT	0	0	1	0	0	0	1	0	1	0	1	0	0	4	-1.2772759	1	Low SES	-.66573381			61	.6174255	4	-.21045512
		N0	2	2	1	1	2	2	2	2	1	2	1	2	2	Male						1	3.2520547	3	GSED	0	0	1	1	0	0	0	0	1	0	1	0	0	4	-1.1306895	1	Low SES	-.58933097	.99936569
		N0	2	2	1	1	2	2	2	2	2	2	1	2	2	Male						1	.55890411	0	GSED	0	0	1	1	0	0	0	0	0	0	1	0	0	3	-1.8591723	1	Low SES	-.96902621	-2.2514799
	1.9876366	YES	2	2	1	1	2	2	1	2	1	2	1	2	2	Male			Yes	START			8.5585213	8	EAT & PT	0	0	1	1	0	0	1	0	1	0	1	0	0	5	-.20667851	3	Low SES	-.10772369			66	.86641282	16	2.161948
	.87806582	YES	2	2	1	1	2	2	2	2	1	2	1	2	2	Male			Yes	START			8.8186178	8	EAT & PT	0	0	1	1	0	0	0	0	1	0	1	0	0	4	-1.1306895	1	Low SES	-.58933097			57	.41823566	3	-.40815538
	.71070915	YES	2	2	1	1	2	2	2	2	1	2	1	2	2	Female			Yes	START			8.5065022	8	EAT & PT	0	0	1	1	0	0	0	0	1	0	1	0	0	4	-1.1306895	1	Low SES	-.58933097			65	.81661534	3	-.40815538
		N0	2	2	1	1	2	2	1	2	1	2	1	2	2	Male						1	1.6575342	1	GSED	0	0	1	1	0	0	1	0	1	0	1	0	0	5	-.20667851	3	Low SES	-.10772369	.08697442
		N0	2	2	1	1	2	2	1	2	1	2	1	2	2	Male	START	Yes					3.7453799	3	IDELA	0	0	1	1	0	0	1	0	1	0	1	0	0	5	-.20667851	3	Low SES	-.10772369		-1.2502784
		N0	2	2	1	1	2	2	1	2	1	2	1	2	2	Male						1	1.3561643	1	GSED	0	0	1	1	0	0	1	0	1	0	1	0	0	5	-.20667851	3	Low SES	-.10772369	-.84792507
		N0	2	2	1	1	2	2	1	2	1	2	1	2	2	Female						1	1.2575343	1	GSED	0	0	1	1	0	0	1	0	1	0	1	0	0	5	-.20667851	3	Low SES	-.10772369	-.1340895
		N0	2	2	1	1	2	2	2	2	1	2	1	2	2	Male	START	Yes					3.871321	3	IDELA	0	0	1	1	0	0	0	0	1	0	1	0	0	4	-1.1306895	1	Low SES	-.58933097		-.13410699
		YES	2	2	1	1	2	2	1	2	1	2	1	2	2	Female	START	Yes		START			5.9904175	5	IDELA & PT	0	0	1	1	0	0	1	0	1	0	1	0	0	5	-.20667851	3	Low SES	-.10772369		.30166531
.79875463		YES	2	2	1	1	2	2	2	2	1	2	1	2	2	Male			Yes		START		9.1115675	9	EAT & CD	0	0	1	1	0	0	0	0	1	0	1	0	0	4	-1.1306895	1	Low SES	-.58933097					3	-.40815538
		YES	2	2	1	1	2	2	1	2	1	2	1	2	2	Female	START	Yes					4.7419577	4	IDELA	0	0	1	1	0	0	1	0	1	0	1	0	0	5	-.20667851	3	Low SES	-.10772369		2.0950673
	-.74258441	YES	2	2	1	1	2	2	1	2	1	2	1	2	2	Male			Yes	START			7.0609174	7	EAT & PT	0	0	1	1	0	0	1	0	1	0	1	0	0	5	-.20667851	3	Low SES	-.10772369			40	-.42832121	2	-.60585564
		N0	2	2	1	1	2	2	1	2	1	2	2	2	2	Female						1	1.139726	1	GSED	0	0	1	1	0	0	1	0	1	0	0	0	0	4	-1.3375388	1	Low SES	-.69714367	-.61239147
		N0	2	2	1	1	2	2	2	2	2	2	1	2	2	Female						1	3.2136986	3	GSED	0	0	1	1	0	0	0	0	0	0	1	0	0	3	-1.8591723	1	Low SES	-.96902621	2.2509894
		N0	1	2	1	1	2	2	1	2	1	1	1	2	2	Female	START	Yes					4.895277	4	IDELA	1	0	1	1	0	0	1	0	1	1	1	0	0	7	2.138566	5	High SES	1.11465		.55011612
		N0	2	2	1	1	2	2	1	2	1	2	1	2	2	Female						1	1.6547946	1	GSED	0	0	1	1	0	0	1	0	1	0	1	0	0	5	-.20667851	3	Low SES	-.10772369	-.12363911
		N0	2	2	1	1	2	2	2	2	1	2	1	2	2	Female	START	Yes					4.5667353	4	IDELA	0	0	1	1	0	0	0	0	1	0	1	0	0	4	-1.1306895	1	Low SES	-.58933097		-1.0032206
		N0	2	2	1	1	2	2	2	2	1	2	1	2	2	Male						1	2.0684931	2	GSED	0	0	1	1	0	0	0	0	1	0	1	0	0	4	-1.1306895	1	Low SES	-.58933097	1.2855427
		N0	2	2	1	1	2	2	1	2	1	2	1	2	2	Female	START	Yes					4.4271049	4	IDELA	0	0	1	1	0	0	1	0	1	0	1	0	0	5	-.20667851	3	Low SES	-.10772369		-.14708123
		N0	2	2	1	1	2	2	2	2	1	2	1	2	2	Male						1	2.490411	2	GSED	0	0	1	1	0	0	0	0	1	0	1	0	0	4	-1.1306895	1	Low SES	-.58933097	1.1778246
		N0	2	2	1	1	2	2	2	2	1	2	1	2	2	Female						1	1.4493151	1	GSED	0	0	1	1	0	0	0	0	1	0	1	0	0	4	-1.1306895	1	Low SES	-.58933097	-.047271516
		N0	1	2	1	1	2	2	1	2	1	2	1	2	2	Male						1	2.1369863	2	GSED	1	0	1	1	0	0	1	0	1	0	1	0	0	6	.84386235	4	High SES	.43983269	.18986952
		N0	2	2	1	1	2	2	1	2	1	2	1	2	2	Female						1	1.7150685	1	GSED	0	0	1	1	0	0	1	0	1	0	1	0	0	5	-.20667851	3	Low SES	-.10772369	-.053702615
		N0	1	2	1	1	2	2	2	2	1	1	1	2	2	Female						1	1.3671232	1	GSED	1	0	1	1	0	0	0	0	1	1	1	0	0	6	1.214555	4	High SES	.63304281	-.34309524
		N0	2	2	1	1	2	2	1	2	1	2	1	2	2	Male	START	Yes					4.5065026	4	IDELA	0	0	1	1	0	0	1	0	1	0	1	0	0	5	-.20667851	3	Low SES	-.10772369		1.0744959
		N0	1	2	1	1	2	2	1	2	1	1	1	2	2	Female						1	1.1835617	1	GSED	1	0	1	1	0	0	1	0	1	1	1	0	0	7	2.138566	5	High SES	1.11465	-.37605387
		N0	2	2	1	2	2	2	2	2	1	2	1	2	2	Male						1	2.3424656	2	GSED	0	0	1	0	0	0	0	0	1	0	1	0	0	3	-2.2012868	1	Low SES	-1.147341	.59260798
		N0	2	2	1	2	2	2	2	2	1	2	1	2	2	Male						1	3.1150684	3	GSED	0	0	1	0	0	0	0	0	1	0	1	0	0	3	-2.2012868	1	Low SES	-1.147341	1.5942287
		N0	2	2	1	1	2	2	1	2	1	2	1	2	2	Female						1	1.5972602	1	GSED	0	0	1	1	0	0	1	0	1	0	1	0	0	5	-.20667851	3	Low SES	-.10772369	.46640059
		N0	2	2	1	1	2	2	1	2	1	2	1	2	2	Female						1	3.249315	3	GSED	0	0	1	1	0	0	1	0	1	0	1	0	0	5	-.20667851	3	Low SES	-.10772369	1.4069271
		N0	2	2	1	1	2	2	1	2	1	2	1	2	2	Female						1	2.0328767	2	GSED	0	0	1	1	0	0	1	0	1	0	1	0	0	5	-.20667851	3	Low SES	-.10772369	.57572681
	-.11524585	YES	1	1	1	1	2	2	1	2	1	1	1	2	2	Female			Yes	START			8.7939768	8	EAT & PT	1	1	1	1	0	0	1	0	1	1	1	0	0	8	3.7010252	5	High SES	1.9290253			13	-1.7728528	2	-.60585564
	-1.8580214	YES	2	2	2	2	2	2	2	2	1	2	1	2	2	Female			Yes	START			6.0971937	6	EAT & PT	0	0	0	0	0	0	0	0	1	0	1	0	0	2	-3.263386	1	Low SES	-1.7009218			13	-1.7728528	2	-.60585564
		N0	2	2	1	1	2	2	2	2	1	2	1	2	2	Male						1	3.1424658	3	GSED	0	0	1	1	0	0	0	0	1	0	1	0	0	4	-1.1306895	1	Low SES	-.58933097	1.1890788
		YES	2	2	2	1	2	2	2	2	2	2	2	2	2	Female	START	Yes					3.8494182	3	IDELA	0	0	0	1	0	0	0	0	0	0	0	0	0	1	-4.0521317	1	Low SES	-2.1120269		-.4651016
		N0	1	1	1	1	2	2	1	2	1	1	1	2	2	Male						1	1.7671233	1	GSED	1	1	1	1	0	0	1	0	1	1	1	0	0	8	3.7010252	5	High SES	1.9290253	-1.1252595
		N0	2	2	1	1	2	2	2	2	1	2	1	2	2	Male						1	.73698628	0	GSED	0	0	1	1	0	0	0	0	1	0	1	0	0	4	-1.1306895	1	Low SES	-.58933097	-1.8688382
		N0	1	2	1	1	2	2	2	2	1	2	1	2	2	Female						1	.96712327	0	GSED	1	0	1	1	0	0	0	0	1	0	1	0	0	5	-.080148637	3	High SES	-.041774575	-.69358212
		N0	1	2	1	1	2	2	1	2	1	1	1	2	2	Male						1	2.2684932	2	GSED	1	0	1	1	0	0	1	0	1	1	1	0	0	7	2.138566	5	High SES	1.11465	1.4535517
		N0	2	2	1	1	2	2	2	2	1	2	1	2	2	Female	START	Yes		START			5.979466	5	IDELA & PT	0	0	1	1	0	0	0	0	1	0	1	0	0	4	-1.1306895	1	Low SES	-.58933097		-1.3695872
	-.5341301	YES	2	2	1	1	2	2	2	2	1	2	1	2	2	Male			Yes	START			7.5865846	7	EAT & PT	0	0	1	1	0	0	0	0	1	0	1	0	0	4	-1.1306895	1	Low SES	-.58933097			54	.26884326	4	-.21045512
		N0	1	1	1	1	2	2	1	2	1	1	1	2	2	Female						1	1.5287671	1	GSED	1	1	1	1	0	0	1	0	1	1	1	0	0	8	3.7010252	5	High SES	1.9290253	-.045663744
	-.47460616	N0	2	2	1	1	2	2	2	2	1	2	1	2	2	Male			Yes	START			6.8090348	6	EAT & PT	0	0	1	1	0	0	0	0	1	0	1	0	0	4	-1.1306895	1	Low SES	-.58933097			28	-1.0258908	3	-.40815538
		YES	2	2	1	1	2	2	1	2	1	2	1	2	2	Female	START	Yes		START			5.6125941	5	IDELA & PT	0	0	1	1	0	0	1	0	1	0	1	0	0	5	-.20667851	3	Low SES	-.10772369		-.10127515
		N0	2	2	1	1	2	2	2	2	1	2	1	2	2	Male	START	Yes					3.9425051	3	IDELA	0	0	1	1	0	0	0	0	1	0	1	0	0	4	-1.1306895	1	Low SES	-.58933097		-.080516264
		N0	1	1	1	1	2	2	1	2	1	1	1	2	2	Female	START	Yes		START			5.0458589	5	IDELA & PT	1	1	1	1	0	0	1	0	1	1	1	0	0	8	3.7010252	5	High SES	1.9290253		.1371787
		N0	2	2	1	1	2	2	2	2	1	2	1	2	2	Female						1	2.9342465	2	GSED	0	0	1	1	0	0	0	0	1	0	1	0	0	4	-1.1306895	1	Low SES	-.58933097	1.4897255
		N0	1	1	1	1	2	2	1	2	1	1	1	2	2	Female						1	1.9178082	1	GSED	1	1	1	1	0	0	1	0	1	1	1	0	0	8	3.7010252	5	High SES	1.9290253	.52669072
		N0	1	1	1	1	1	2	1	2	1	1	1	2	2	Female						1	3.049315	3	GSED	1	1	1	1	1	0	1	0	1	1	1	0	0	9	5.1994786	5	High SES	2.7100399	.90692061
		N0	1	2	1	1	2	2	1	2	1	1	1	2	2	Female						1	2.3150685	2	GSED	1	0	1	1	0	0	1	0	1	1	1	0	0	7	2.138566	5	High SES	1.11465	1.1151223
		N0	2	2	1	1	2	2	1	2	1	2	1	2	2	Male	START	Yes					3.6276524	3	IDELA	0	0	1	1	0	0	1	0	1	0	1	0	0	5	-.20667851	3	Low SES	-.10772369		-.77255124
		N0	2	2	1	1	2	2	1	2	1	2	1	2	2	Male	START	Yes					4.1834359	4	IDELA	0	0	1	1	0	0	1	0	1	0	1	0	0	5	-.20667851	3	Low SES	-.10772369		-.085432947
	1.8030567	YES	1	2	1	1	2	2	2	2	1	2	1	2	2	Male			Yes	START			8.873374	8	EAT & PT	1	0	1	1	0	0	0	0	1	0	1	0	0	5	-.080148637	3	High SES	-.041774575			81	1.6133748	15	1.9642478
.69307739		YES	1	2	1	1	2	2	1	2	1	2	1	2	2	Female			Yes		START		10.132786	10	EAT & CD	1	0	1	1	0	0	1	0	1	0	1	0	0	6	.84386235	4	High SES	.43983269					20	2.952749
		N0	2	2	1	1	2	2	1	2	1	2	1	2	2	Female						1	1.6657535	1	GSED	0	0	1	1	0	0	1	0	1	0	1	0	0	5	-.20667851	3	Low SES	-.10772369	.39083672
	-.9592666	YES	2	2	1	1	2	2	1	2	1	2	1	2	2	Female			Yes	START			6.7953458	6	EAT & PT	0	0	1	1	0	0	1	0	1	0	1	0	0	5	-.20667851	3	Low SES	-.10772369			65	.81661534	3	-.40815538
		N0	2	2	1	1	2	2	2	2	1	2	1	2	2	Male	START	Yes					3.540041	3	IDELA	0	0	1	1	0	0	0	0	1	0	1	0	0	4	-1.1306895	1	Low SES	-.58933097		-1.2017682
	-1.3017169	N0	2	2	1	1	2	2	1	2	1	2	1	2	2	Male			Yes	START			7.6741958	7	EAT & PT	0	0	1	1	0	0	1	0	1	0	1	0	0	5	-.20667851	3	Low SES	-.10772369			39	-.47811869	1	-.80355591
		N0	2	2	1	1	2	2	2	2	1	2	1	2	2	Female	START	Yes		START			5.4620123	5	IDELA & PT	0	0	1	1	0	0	0	0	1	0	1	0	0	4	-1.1306895	1	Low SES	-.58933097		1.0977678
		N0	2	2	1	1	2	2	2	2	1	2	1	2	2	Female						1	2.0328767	2	GSED	0	0	1	1	0	0	0	0	1	0	1	0	0	4	-1.1306895	1	Low SES	-.58933097	.16896908
		N0	1	2	1	1	2	2	1	2	1	2	1	2	2	Male	START	Yes					4.6324434	4	IDELA	1	0	1	1	0	0	1	0	1	0	1	0	0	6	.84386235	4	High SES	.43983269		-.60079902
	.52735019	YES	1	2	1	1	2	2	1	2	1	1	1	2	1	Female			Yes	START			8.0355921	8	EAT & PT	1	0	1	1	0	0	1	0	1	1	1	0	1	8	3.1986718	5	High SES	1.6671919			51	.11945087	11	1.1734468
		N0	2	2	1	1	2	2	1	2	1	2	1	2	2	Female	START	Yes					4.9062285	4	IDELA	0	0	1	1	0	0	1	0	1	0	1	0	0	5	-.20667851	3	Low SES	-.10772369		.51591855
		N0	2	2	1	1	2	2	2	2	1	2	2	2	2	Male						1	1.4931507	1	GSED	0	0	1	1	0	0	0	0	1	0	0	0	0	3	-2.2615499	1	Low SES	-1.178751	-.48296857
		N0	1	2	1	1	2	2	2	2	1	2	2	2	2	Female	START	Yes					4.002738	4	IDELA	1	0	1	1	0	0	0	0	1	0	0	0	0	4	-1.211009	1	Low SES	-.63119459		-.86014825
		N0	1	2	1	1	2	2	1	2	1	2	1	2	2	Male						1	1.139726	1	GSED	1	0	1	1	0	0	1	0	1	0	1	0	0	6	.84386235	4	High SES	.43983269	-.87927592
		N0	2	2	1	1	2	2	2	2	1	2	1	2	2	Male	START	Yes					3.6413414	3	IDELA	0	0	1	1	0	0	0	0	1	0	1	0	0	4	-1.1306895	1	Low SES	-.58933097		.65691507
.80335736		YES	2	2	1	1	2	2	1	2	1	2	1	2	2	Female			Yes		START		9.9219713	9	EAT & CD	0	0	1	1	0	0	1	0	1	0	1	0	0	5	-.20667851	3	Low SES	-.10772369					31	5.1274519
		N0	2	2	1	1	2	2	2	2	1	2	1	2	2	Female						1	1.8712329	1	GSED	0	0	1	1	0	0	0	0	1	0	1	0	0	4	-1.1306895	1	Low SES	-.58933097	.52669072
	.094396412	YES	1	2	1	1	2	2	1	2	1	2	1	2	2	Male			Yes	START			8.7282686	8	EAT & PT	1	0	1	1	0	0	1	0	1	0	1	0	0	6	.84386235	4	High SES	.43983269			51	.11945087	1	-.80355591
		N0	1	2	1	1	2	2	1	2	1	2	1	2	2	Female	START	Yes					4.9089665	4	IDELA	1	0	1	1	0	0	1	0	1	0	1	0	0	6	.84386235	4	High SES	.43983269		-.4235566
		N0	2	2	1	1	2	2	2	2	1	2	1	2	2	Male	START	Yes		START			5.5961671	5	IDELA & PT	0	0	1	1	0	0	0	0	1	0	1	0	0	4	-1.1306895	1	Low SES	-.58933097		-.8036896
	1.2816665	YES	1	1	1	1	2	2	1	2	1	1	1	2	2	Female			Yes	START			8.6844625	8	EAT & PT	1	1	1	1	0	0	1	0	1	1	1	0	0	8	3.7010252	5	High SES	1.9290253			58	.46803313	7	.38264567
	-.53766853	YES	2	2	1	1	2	2	2	2	1	2	1	2	2	Male			Yes	START			6.8528404	6	EAT & PT	0	0	1	1	0	0	0	0	1	0	1	0	0	4	-1.1306895	1	Low SES	-.58933097			24	-1.2250806	8	.58034593
		N0	2	2	1	1	2	2	2	2	1	2	1	2	2	Female						1	2.6136987	2	GSED	0	0	1	1	0	0	0	0	1	0	1	0	0	4	-1.1306895	1	Low SES	-.58933097	.98570007
		N0	2	2	1	1	2	2	2	2	1	2	1	2	2	Female						1	.89315069	0	GSED	0	0	1	1	0	0	0	0	1	0	1	0	0	4	-1.1306895	1	Low SES	-.58933097	-1.484589
	.54948157	YES	2	2	1	1	2	2	2	2	1	2	1	2	2	Female			Yes	START			7.5071869	7	EAT & PT	0	0	1	1	0	0	0	0	1	0	1	0	0	4	-1.1306895	1	Low SES	-.58933097			76	1.3643875	5	-.012754856
		N0	1	2	1	1	2	1	1	2	1	2	1	2	2	Male						1	2.7287672	2	GSED	1	0	1	1	0	1	1	0	1	0	1	0	0	7	2.42577	5	High SES	1.2643448	1.2148025
		N0	2	2	1	1	2	2	2	2	1	2	1	2	2	Male	START	Yes					4.0109515	4	IDELA	0	0	1	1	0	0	0	0	1	0	1	0	0	4	-1.1306895	1	Low SES	-.58933097		-1.0231327
		YES	1	1	1	1	1	2	1	2	1	1	1	2	2	Female	START	Yes		START			5.998631	5	IDELA & PT	1	1	1	1	1	0	1	0	1	1	1	0	0	9	5.1994786	5	High SES	2.7100399		.91498047
		N0	1	2	1	1	2	2	2	2	1	2	1	2	2	Male						1	1.9616438	1	GSED	1	0	1	1	0	0	0	0	1	0	1	0	0	5	-.080148637	3	High SES	-.041774575	-.048075557
		N0	2	2	1	1	2	2	2	2	1	2	1	2	2	Female						1	2.5232878	2	GSED	0	0	1	1	0	0	0	0	1	0	1	0	0	4	-1.1306895	1	Low SES	-.58933097	1.1890788
		YES	1	2	1	1	2	2	2	2	1	2	1	2	2	Male	START	Yes		START			5.2238193	5	IDELA & PT	1	0	1	1	0	0	0	0	1	0	1	0	0	5	-.080148637	3	High SES	-.041774575		2.3552086
		N0	2	2	2	1	2	2	2	2	1	2	1	2	2	Female						1	2.7917807	2	GSED	0	0	0	1	0	0	0	0	1	0	1	0	0	3	-2.1927886	1	Low SES	-1.1429117	.9623878
		N0	1	2	1	1	2	2	1	2	1	2	1	2	2	Male						1	1.8356165	1	GSED	1	0	1	1	0	0	1	0	1	0	1	0	0	6	.84386235	4	High SES	.43983269	.043565433
		N0	2	2	1	1	2	2	2	2	1	2	1	1	2	Male						1	2.9397261	2	GSED	0	0	1	1	0	0	0	0	1	0	1	1	0	5	-.021888722	4	High SES	-.011408705	.70595342
	.15997443	YES	2	2	1	1	2	2	2	2	1	2	1	2	2	Male			Yes	START			6.8911705	6	EAT & PT	0	0	1	1	0	0	0	0	1	0	1	0	0	4	-1.1306895	1	Low SES	-.58933097			45	-.17933391	3	-.40815538
	.52962148	N0	2	2	1	1	2	2	2	2	1	2	1	2	2	Male			Yes	START			7.6057496	7	EAT & PT	0	0	1	1	0	0	0	0	1	0	1	0	0	4	-1.1306895	1	Low SES	-.58933097			89	2.0117545	2	-.60585564
		N0	2	2	1	1	2	2	2	2	1	2	1	2	2	Female	START	Yes					4.0246406	4	IDELA	0	0	1	1	0	0	0	0	1	0	1	0	0	4	-1.1306895	1	Low SES	-.58933097		-1.628199
	1.3644646	YES	1	2	1	1	2	2	2	2	1	2	1	2	2	Female			Yes	START			7.8822722	7	EAT & PT	1	0	1	1	0	0	0	0	1	0	1	0	0	5	-.080148637	3	High SES	-.041774575			76	1.3643875	3	-.40815538
		N0	2	2	2	2	2	2	2	2	1	2	2	2	2	Female						1	1.6876712	1	GSED	0	0	0	0	0	0	0	0	1	0	0	0	0	1	-4.3942466	1	Low SES	-2.2903419	-.29807881
	-.3937521	YES	2	2	1	1	2	2	2	2	1	2	1	2	2	Female			Yes	START			6.4859686	6	EAT & PT	0	0	1	1	0	0	0	0	1	0	1	0	0	4	-1.1306895	1	Low SES	-.58933097			38	-.52791613	5	-.012754856
		N0	1	1	1	1	2	2	1	2	1	2	1	2	2	Female						1	1.9342465	1	GSED	1	1	1	1	0	0	1	0	1	0	1	0	0	7	2.4063215	5	High SES	1.254208	-.087464958
	.2578246	N0	2	2	1	2	2	2	2	2	1	2	1	2	2	Male			Yes	START			6.8391514	6	EAT & PT	0	0	1	0	0	0	0	0	1	0	1	0	0	3	-2.2012868	1	Low SES	-1.147341			40	-.42832121	3	-.40815538
		N0	2	2	1	1	2	2	2	2	2	2	1	2	2	Female						1	1.8739727	1	GSED	0	0	1	1	0	0	0	0	0	0	1	0	0	3	-1.8591723	1	Low SES	-.96902621	.53633708
		N0	2	2	1	2	2	2	2	2	1	2	1	2	2	Female						1	1.849315	1	GSED	0	0	1	0	0	0	0	0	1	0	1	0	0	3	-2.2012868	1	Low SES	-1.147341	.20273142
		N0	2	2	1	1	2	2	2	2	2	2	1	2	2	Male						1	.62191778	0	GSED	0	0	1	1	0	0	0	0	0	0	1	0	0	3	-1.8591723	1	Low SES	-.96902621	-1.2723677
		YES	1	2	1	1	2	2	2	2	1	2	1	2	2	Female	START	Yes					4.3285422	4	IDELA	1	0	1	1	0	0	0	0	1	0	1	0	0	5	-.080148637	3	High SES	-.041774575		.45315042
	-.62406105	YES	2	2	1	1	2	2	1	2	1	2	1	2	2	Female			Yes	START			7.4414783	7	EAT & PT	0	0	1	1	0	0	1	0	1	0	1	0	0	5	-.20667851	3	Low SES	-.10772369			43	-.27892882	2	-.60585564
-1.0162859		N0	2	2	1	1	2	2	1	2	1	2	1	2	2	Female			Yes		START		9.7494869	9	EAT & CD	0	0	1	1	0	0	1	0	1	0	1	0	0	5	-.20667851	3	Low SES	-.10772369					1	-.80355591
		N0	2	2	1	1	2	2	1	2	1	2	1	2	2	Female						1	.9342466	0	GSED	0	0	1	1	0	0	1	0	1	0	1	0	0	5	-.20667851	3	Low SES	-.10772369	-.88249141
		N0	2	2	2	2	2	2	2	2	1	2	1	2	2	Female						1	1.2684932	1	GSED	0	0	0	0	0	0	0	0	1	0	1	0	0	2	-3.263386	1	Low SES	-1.7009218	-.37605387
		N0	2	2	1	2	2	2	1	2	1	2	1	2	2	Male						1	2.1726027	2	GSED	0	0	1	0	0	0	1	0	1	0	1	0	0	4	-1.2772759	1	Low SES	-.66573381	.75338143
		N0	2	2	2	2	2	2	2	2	1	2	1	2	2	Male						1	1.8356165	1	GSED	0	0	0	0	0	0	0	0	1	0	1	0	0	2	-3.263386	1	Low SES	-1.7009218	-.26431614
		N0	2	2	1	2	2	2	1	2	1	2	1	2	2	Female	START	Yes					3.6112251	3	IDELA	0	0	1	0	0	0	1	0	1	0	1	0	0	4	-1.2772759	1	Low SES	-.66573381		-.80205071
		N0	2	2	1	1	2	2	2	2	1	2	1	2	2	Male	START	Yes		START			5.0759754	5	IDELA & PT	0	0	1	1	0	0	0	0	1	0	1	0	0	4	-1.1306895	1	Low SES	-.58933097		-1.3004274
	.3274641	YES	2	2	1	2	2	2	2	2	1	2	1	2	2	Male			Yes	START			8.3175907	8	EAT & PT	0	0	1	0	0	0	0	0	1	0	1	0	0	3	-2.2012868	1	Low SES	-1.147341			74	1.2647926	3	-.40815538
	.99484187	YES	2	2	1	1	2	2	1	2	2	2	1	2	2	Male			Yes	START			7.9507189	7	EAT & PT	0	0	1	1	0	0	1	0	0	0	1	0	0	4	-.93516135	2	Low SES	-.48741898			70	1.0656027	4	-.21045512
		N0	2	2	1	2	2	2	2	2	1	2	1	2	2	Male						1	1.8109589	1	GSED	0	0	1	0	0	0	0	0	1	0	1	0	0	3	-2.2012868	1	Low SES	-1.147341	.32009649
		N0	2	2	1	2	2	2	1	2	1	2	1	2	2	Female						1	.80821919	0	GSED	0	0	1	0	0	0	1	0	1	0	1	0	0	4	-1.2772759	1	Low SES	-.66573381	-.81255466
		N0	2	2	1	2	2	2	2	2	1	2	1	2	2	Male	START	Yes					3.9890485	3	IDELA	0	0	1	0	0	0	0	0	1	0	1	0	0	3	-2.2012868	1	Low SES	-1.147341		-1.2807611
		N0	2	2	1	2	2	2	1	2	1	2	1	2	2	Male						1	2.7561643	2	GSED	0	0	1	0	0	0	1	0	1	0	1	0	0	4	-1.2772759	1	Low SES	-.66573381	1.2075673
		N0	2	2	1	1	2	2	1	2	1	2	2	2	2	Female						1	3.4301369	3	GSED	0	0	1	1	0	0	1	0	1	0	0	0	0	4	-1.3375388	1	Low SES	-.69714367	1.264642
	-1.4321835	YES	2	2	1	1	2	2	2	2	1	2	1	2	2	Male			Yes	START			7.8220396	7	EAT & PT	0	0	1	1	0	0	0	0	1	0	1	0	0	4	-1.1306895	1	Low SES	-.58933097			21	-1.374473	2	-.60585564
	.049429718	YES	1	2	1	1	2	2	1	2	1	2	1	2	2	Male			Yes	START			6.7898698	6	EAT & PT	1	0	1	1	0	0	1	0	1	0	1	0	0	6	.84386235	4	High SES	.43983269			57	.41823566	2	-.60585564
	-1.0852511	YES	2	2	1	1	2	2	2	2	1	2	1	2	2	Female			Yes	START			6.5544147	6	EAT & PT	0	0	1	1	0	0	0	0	1	0	1	0	0	4	-1.1306895	1	Low SES	-.58933097			30	-.92629588	1	-.80355591
		N0	2	2	1	1	2	2	2	2	1	2	1	2	2	Female						1	.9041096	0	GSED	0	0	1	1	0	0	0	0	1	0	1	0	0	4	-1.1306895	1	Low SES	-.58933097	-1.3037184
		YES	2	2	1	1	2	2	1	2	1	2	1	2	2	Female	START	Yes		START			5.3826146	5	IDELA & PT	0	0	1	1	0	0	1	0	1	0	1	0	0	5	-.20667851	3	Low SES	-.10772369		.47937214
	-1.2022004	YES	1	2	1	1	2	2	1	2	1	1	1	2	2	Male			Yes	START			6.5462012	6	EAT & PT	1	0	1	1	0	0	1	0	1	1	1	0	0	7	2.138566	5	High SES	1.11465			49	.01985595	2	-.60585564
		N0	2	2	1	2	2	2	2	2	1	2	1	2	2	Male						1	1.2383561	1	GSED	0	0	1	0	0	0	0	0	1	0	1	0	0	3	-2.2012868	1	Low SES	-1.147341	-.79808497
		N0	2	2	1	2	2	2	2	2	1	2	1	2	2	Male	START	Yes					4.7036276	4	IDELA	0	0	1	0	0	0	0	0	1	0	1	0	0	3	-2.2012868	1	Low SES	-1.147341		-.7850067
		N0	2	2	1	1	2	2	1	2	1	2	1	2	2	Male						1	2.5315068	2	GSED	0	0	1	1	0	0	1	0	1	0	1	0	0	5	-.20667851	3	Low SES	-.10772369	.9623878
	-.26874295	YES	1	2	1	1	2	2	1	2	1	1	1	2	2	Female			Yes	START			6.5188227	6	EAT & PT	1	0	1	1	0	0	1	0	1	1	1	0	0	7	2.138566	5	High SES	1.11465			40	-.42832121	3	-.40815538
	-.44472978	N0	2	2	1	1	2	2	2	2	1	2	1	2	2	Male			Yes	START			7.1704311	7	EAT & PT	0	0	1	1	0	0	0	0	1	0	1	0	0	4	-1.1306895	1	Low SES	-.58933097			51	.11945087	4	-.21045512
		N0	1	2	1	1	2	2	1	2	1	2	1	2	2	Female	START	Yes		START			5.4428473	5	IDELA & PT	1	0	1	1	0	0	1	0	1	0	1	0	0	6	.84386235	4	High SES	.43983269		-.59735739
	-.027289491	YES	2	2	1	1	2	2	1	2	1	2	1	2	2	Female			Yes	START			7.2498288	7	EAT & PT	0	0	1	1	0	0	1	0	1	0	1	0	0	5	-.20667851	3	Low SES	-.10772369			28	-1.0258908	9	.77804619
		N0	2	2	1	1	2	2	2	2	2	2	2	2	2	Male						1	.97808218	0	GSED	0	0	1	1	0	0	0	0	0	0	0	0	0	2	-2.9900327	1	Low SES	-1.5584462	-1.2136853
	-1.1211903	N0	2	2	1	1	2	2	2	2	1	2	1	2	2	Male			Yes	START			7.0116358	7	EAT & PT	0	0	1	1	0	0	0	0	1	0	1	0	0	4	-1.1306895	1	Low SES	-.58933097			40	-.42832121	2	-.60585564
-1.517		YES	2	2	2	2	2	2	2	2	1	2	1	2	2	Female			Yes		START		9.3497601	9	EAT & CD	0	0	0	0	0	0	0	0	1	0	1	0	0	2	-3.263386	1	Low SES	-1.7009218					4	-.21045512
	.14763817	YES	2	2	1	2	2	2	2	2	1	2	2	2	2	Female			Yes	START			7.0691309	7	EAT & PT	0	0	1	0	0	0	0	0	1	0	0	0	0	2	-3.3321474	1	Low SES	-1.7367611			52	.16924834	2	-.60585564
		N0	1	2	1	1	2	2	1	2	2	2	1	2	2	Male						1	1.1342466	1	GSED	1	0	1	1	0	0	1	0	0	0	1	0	0	5	.11537947	4	High SES	.060137365	-.63489974
		N0	2	2	1	1	2	2	2	2	1	2	1	2	2	Male						1	2.1616437	2	GSED	0	0	1	1	0	0	0	0	1	0	1	0	0	4	-1.1306895	1	Low SES	-.58933097	.3554666
-.10769613		YES	1	2	1	1	2	2	1	2	1	2	1	2	2	Female			Yes		START		9.8124571	9	EAT & CD	1	0	1	1	0	0	1	0	1	0	1	0	0	6	.84386235	4	High SES	.43983269					2	-.60585564
		N0	1	1	1	1	1	2	1	2	1	1	1	2	2	Female						1	1.1561644	1	GSED	1	1	1	1	1	0	1	0	1	1	1	0	0	9	5.1994786	5	High SES	2.7100399	.44951943
		N0	1	2	1	1	2	2	1	2	1	2	1	2	2	Male	START	Yes					4.9555101	4	IDELA	1	0	1	1	0	0	1	0	1	0	1	0	0	6	.84386235	4	High SES	.43983269		.6537466
		N0	1	2	1	1	1	2	1	2	1	1	1	2	2	Female						1	.53972602	0	GSED	1	0	1	1	1	0	1	0	1	1	1	0	0	8	3.6370192	5	High SES	1.8956645	-1.4082214
		YES	1	2	1	1	2	2	2	2	1	1	1	2	2	Male	START	Yes		START			5.4072552	5	IDELA & PT	1	0	1	1	0	0	0	0	1	1	1	0	0	6	1.214555	4	High SES	.63304281		.31575942
		YES	2	2	1	1	2	2	1	2	1	2	1	2	2	Male	START	Yes		START			5.2402463	5	IDELA & PT	0	0	1	1	0	0	1	0	1	0	1	0	0	5	-.20667851	3	Low SES	-.10772369		.10139684
		N0	2	2	1	1	2	2	2	2	1	2	1	2	2	Male	START	Yes					4.4900751	4	IDELA	0	0	1	1	0	0	0	0	1	0	1	0	0	4	-1.1306895	1	Low SES	-.58933097		-.16519058
		N0	2	2	1	1	2	2	2	2	1	2	1	2	2	Male	START	Yes		START			5.7741275	5	IDELA & PT	0	0	1	1	0	0	0	0	1	0	1	0	0	4	-1.1306895	1	Low SES	-.58933097		1.3052473
		N0	2	2	1	1	2	2	1	2	1	2	1	2	2	Male	START	Yes		START			5.7166324	5	IDELA & PT	0	0	1	1	0	0	1	0	1	0	1	0	0	5	-.20667851	3	Low SES	-.10772369		.62315452
		N0	1	2	1	1	2	2	1	2	1	1	1	2	2	Male						1	.71506852	0	GSED	1	0	1	1	0	0	1	0	1	1	1	0	0	7	2.138566	5	High SES	1.11465	-1.5263902
	.94208407	YES	1	2	1	1	2	2	1	2	1	2	2	2	2	Male			Yes	START			8.2819986	8	EAT & PT	1	0	1	1	0	0	1	0	1	0	0	0	0	5	-.28699803	3	Low SES	-.14958733			39	-.47811869	4	-.21045512
		N0	2	2	1	1	2	2	1	2	1	1	1	2	2	Male						1	1.2219179	1	GSED	0	0	1	1	0	0	1	0	1	1	1	0	0	6	1.0880251	4	High SES	.56709367	-.26994321
		N0	2	2	1	2	2	2	2	2	1	2	1	2	2	Female						1	1.6493151	1	GSED	0	0	1	0	0	0	0	0	1	0	1	0	0	3	-2.2012868	1	Low SES	-1.147341	.095817029
			-99	-99	-99	-99	-99	-99	-99	-99	-99	-99	-99	-99	-99	Male						1	3.0246575	3	GSED	0	0	0	0	0	0	0	0	0	0	0	0	0	0	-5.1227293	1	Low SES	-2.670037	1.4189852
		N0	2	2	1	1	2	2	2	2	1	2	2	2	2	Male	START	Yes					4.0383301	4	IDELA	0	0	1	1	0	0	0	0	1	0	0	0	0	3	-2.2615499	1	Low SES	-1.178751		-.17660809
	-1.1235895	N0	2	2	1	2	2	2	2	2	1	2	1	2	2	Male			Yes	START			6.9267626	6	EAT & PT	0	0	1	0	0	0	0	0	1	0	1	0	0	3	-2.2012868	1	Low SES	-1.147341			21	-1.374473	2	-.60585564
		N0	2	2	1	1	2	2	1	2	1	2	1	2	2	Female						1	.68767124	0	GSED	0	0	1	1	0	0	1	0	1	0	1	0	0	5	-.20667851	3	Low SES	-.10772369	-.11801206
		N0	1	2	1	1	2	2	1	2	1	2	1	2	2	Female						1	1.210959	1	GSED	1	0	1	1	0	0	1	0	1	0	1	0	0	6	.84386235	4	High SES	.43983269	-.37766165
	.63767743	YES	1	2	1	1	2	2	1	2	1	1	1	2	2	Male			Yes	START			8	8	EAT & PT	1	0	1	1	0	0	1	0	1	1	1	0	0	7	2.138566	5	High SES	1.11465			65	.81661534	2	-.60585564
	-.32799691	N0	2	2	1	1	2	2	2	2	1	2	2	2	2	Male			Yes	START			6.7953458	6	EAT & PT	0	0	1	1	0	0	0	0	1	0	0	0	0	3	-2.2615499	1	Low SES	-1.178751			38	-.52791613	1	-.80355591
		N0	1	2	1	1	2	2	1	2	1	1	1	2	2	Female						1	2.5260274	2	GSED	1	0	1	1	0	0	1	0	1	1	1	0	0	7	2.138566	5	High SES	1.11465	.98570007
		N0	2	2	1	1	2	2	1	2	1	2	1	2	2	Female						1	.91780823	0	GSED	0	0	1	1	0	0	1	0	1	0	1	0	0	5	-.20667851	3	Low SES	-.10772369	-.49663419
		N0	2	2	1	1	2	2	1	2	1	2	1	2	2	Male						1	3.0712328	3	GSED	0	0	1	1	0	0	1	0	1	0	1	0	0	5	-.20667851	3	Low SES	-.10772369	1.7646484
		N0	2	2	1	2	2	2	2	2	1	2	1	2	2	Male						1	1.4	1	GSED	0	0	1	0	0	0	0	0	1	0	1	0	0	3	-2.2012868	1	Low SES	-1.147341	-.77155745
		YES	1	2	1	1	1	2	1	2	1	1	1	2	2	Male	START	Yes		START			5.4455853	5	IDELA & PT	1	0	1	1	1	0	1	0	1	1	1	0	0	8	3.6370192	5	High SES	1.8956645		.85958719
		N0	2	2	1	1	2	2	2	2	1	2	1	2	2	Female						1	2.1863015	2	GSED	0	0	1	1	0	0	0	0	1	0	1	0	0	4	-1.1306895	1	Low SES	-.58933097	.19228134
	-1.4865309	YES	1	2	1	1	2	2	1	2	1	2	1	2	2	Male			Yes	START			6.8528404	6	EAT & PT	1	0	1	1	0	0	1	0	1	0	1	0	0	6	.84386235	4	High SES	.43983269			24	-1.2250806	2	-.60585564
		N0	1	2	1	1	2	2	1	2	1	1	1	2	2	Male	START	Yes		START			5.7193704	5	IDELA & PT	1	0	1	1	0	0	1	0	1	1	1	0	0	7	2.138566	5	High SES	1.11465		1.3532109
		N0	1	2	1	1	2	2	1	2	1	1	1	2	2	Female						1	1.9616438	1	GSED	1	0	1	1	0	0	1	0	1	1	1	0	0	7	2.138566	5	High SES	1.11465	.86753124
		N0	1	2	1	1	2	2	1	2	1	1	1	2	2	Male						1	1.6164384	1	GSED	1	0	1	1	0	0	1	0	1	1	1	0	0	7	2.138566	5	High SES	1.11465	.29356867
	-2.0537553	N0	2	2	1	2	2	2	2	2	1	2	1	2	2	Male			Yes	START			7.3264885	7	EAT & PT	0	0	1	0	0	0	0	0	1	0	1	0	0	3	-2.2012868	1	Low SES	-1.147341			0	-2.4202197	0	-1.0012562
		N0	1	2	1	1	2	2	1	2	1	1	1	2	2	Male						1	1.6219178	1	GSED	1	0	1	1	0	0	1	0	1	1	1	0	0	7	2.138566	5	High SES	1.11465	.91495919
	.85407537	N0	2	2	1	1	2	2	2	2	1	2	1	2	2	Male			Yes	START			7.33744	7	EAT & PT	0	0	1	1	0	0	0	0	1	0	1	0	0	4	-1.1306895	1	Low SES	-.58933097			76	1.3643875	4	-.21045512
		N0	2	2	1	1	2	2	2	2	1	2	1	2	2	Male	START	Yes		START			5.4811773	5	IDELA & PT	0	0	1	1	0	0	0	0	1	0	1	0	0	4	-1.1306895	1	Low SES	-.58933097		1.3275628
		N0	2	2	1	1	2	2	2	2	1	2	1	2	2	Female						1	1.9780822	1	GSED	0	0	1	1	0	0	0	0	1	0	1	0	0	4	-1.1306895	1	Low SES	-.58933097	-1.1236521
		N0	1	2	1	1	2	2	1	2	1	1	1	2	2	Male						1	3.3369863	3	GSED	1	0	1	1	0	0	1	0	1	1	1	0	0	7	2.138566	5	High SES	1.11465	1.3538715
		N0	2	2	1	1	2	2	2	2	1	2	1	2	2	Female						1	1.5835617	1	GSED	0	0	1	1	0	0	0	0	1	0	1	0	0	4	-1.1306895	1	Low SES	-.58933097	-.26431614
		N0	1	1	1	1	2	2	1	2	1	1	1	2	2	Male	START	Yes					3.5728953	3	IDELA	1	1	1	1	0	0	1	0	1	1	1	0	0	8	3.7010252	5	High SES	1.9290253		-.68962508
		YES	2	2	1	1	2	2	1	2	1	2	1	2	2	Female	START	Yes					4.8377824	4	IDELA	0	0	1	1	0	0	1	0	1	0	1	0	0	5	-.20667851	3	Low SES	-.10772369		.59865361
	1.1418778	YES	2	2	1	1	2	2	2	2	1	2	1	2	2	Female			Yes	START			8.43258	8	EAT & PT	0	0	1	1	0	0	0	0	1	0	1	0	0	4	-1.1306895	1	Low SES	-.58933097			62	.66722298	4	-.21045512
		N0	1	2	1	1	2	2	1	2	1	1	1	2	2	Male						1	3.2520547	3	GSED	1	0	1	1	0	0	1	0	1	1	1	0	0	7	2.138566	5	High SES	1.11465	1.3683411
		N0	2	2	1	1	2	2	2	2	1	2	1	2	2	Female						1	.94794518	0	GSED	0	0	1	1	0	0	0	0	1	0	1	0	0	4	-1.1306895	1	Low SES	-.58933097	-1.1935886
		N0	1	1	1	1	2	2	2	2	2	2	1	2	2	Female						1	2.1835616	2	GSED	1	1	1	1	0	0	0	0	0	0	1	0	0	5	.75382781	4	High SES	.39290544	.98248452
		N0	2	2	1	1	2	2	2	2	1	2	1	2	2	Male						1	1.1863014	1	GSED	0	0	1	1	0	0	0	0	1	0	1	0	0	4	-1.1306895	1	Low SES	-.58933097	-.24180792
		N0	2	2	2	1	2	2	2	2	1	2	1	2	2	Male						1	.67671233	0	GSED	0	0	0	1	0	0	0	0	1	0	1	0	0	3	-2.1927886	1	Low SES	-1.1429117	-.93474275
		N0	2	2	1	1	2	2	1	2	1	2	1	2	2	Male						1	2.2164383	2	GSED	0	0	1	1	0	0	1	0	1	0	1	0	0	5	-.20667851	3	Low SES	-.10772369	.5692957
		N0	1	2	1	1	2	2	1	2	1	1	1	2	2	Male						1	2.8876712	2	GSED	1	0	1	1	0	0	1	0	1	1	1	0	0	7	2.138566	5	High SES	1.11465	1.1842551
		N0	1	2	1	1	2	2	2	2	1	2	1	2	2	Male	START	Yes		START			5.557837	5	IDELA & PT	1	0	1	1	0	0	0	0	1	0	1	0	0	5	-.080148637	3	High SES	-.041774575		.55705398
		N0	2	2	1	2	2	2	2	2	1	2	1	2	2	Female						1	2.6438355	2	GSED	0	0	1	0	0	0	0	0	1	0	1	0	0	3	-2.2012868	1	Low SES	-1.147341	1.0041887
		N0	2	2	1	1	2	2	2	2	1	2	1	2	2	Male	START	Yes					4.9883642	4	IDELA	0	0	1	1	0	0	0	0	1	0	1	0	0	4	-1.1306895	1	Low SES	-.58933097		-.89087683
	.22013286	N0	2	2	1	1	2	2	2	2	1	2	1	2	2	Female			Yes	START			6.3846679	6	EAT & PT	0	0	1	1	0	0	0	0	1	0	1	0	0	4	-1.1306895	1	Low SES	-.58933097			18	-1.5238655	4	-.21045512
		N0	1	2	1	1	2	2	2	2	2	2	1	2	2	Female						1	.59452057	0	GSED	1	0	1	1	0	0	0	0	0	0	1	0	0	4	-.80863148	2	Low SES	-.42146987	-1.490216
		N0	1	2	1	1	2	2	1	2	1	2	1	2	2	Male	START	Yes					3.7754962	3	IDELA	1	0	1	1	0	0	1	0	1	0	1	0	0	6	.84386235	4	High SES	.43983269		.051739465
	-.54251146	N0	2	2	1	1	2	2	2	2	2	2	2	2	2	Male			Yes	START			8.454483	8	EAT & PT	0	0	1	1	0	0	0	0	0	0	0	0	0	2	-2.9900327	1	Low SES	-1.5584462			57	.41823566	4	-.21045512
		YES	2	2	1	1	2	2	2	2	1	2	1	2	2	Female	START	Yes		START			5.0075293	5	IDELA & PT	0	0	1	1	0	0	0	0	1	0	1	0	0	4	-1.1306895	1	Low SES	-.58933097		-.22686628
			-99	-99	-99	-99	-99	-99	-99	-99	-99	-99	-99	-99	-99	Male						1	.69863015	0	GSED	0	0	0	0	0	0	0	0	0	0	0	0	0	0	-5.1227293	1	Low SES	-2.670037	-1.3133649
	-.056847304	N0	2	2	1	1	2	2	2	2	1	2	1	2	2	Male			Yes	START			8.5229292	8	EAT & PT	0	0	1	1	0	0	0	0	1	0	1	0	0	4	-1.1306895	1	Low SES	-.58933097			24	-1.2250806	4	-.21045512
		N0	1	2	1	1	2	2	2	2	1	2	1	2	2	Male						1	2.3232877	2	GSED	1	0	1	1	0	0	0	0	1	0	1	0	0	5	-.080148637	3	High SES	-.041774575	.82894528
		N0	1	2	1	1	2	2	1	2	1	2	1	2	2	Female						1	1.1013699	1	GSED	1	0	1	1	0	0	1	0	1	0	1	0	0	6	.84386235	4	High SES	.43983269	-.44679439
		N0	2	2	1	2	2	2	1	2	1	2	1	2	2	Male						1	1.1589041	1	GSED	0	0	1	0	0	0	1	0	1	0	1	0	0	4	-1.2772759	1	Low SES	-.66573381	-.27958986
		N0	2	2	2	1	2	2	2	2	1	2	1	2	2	Male						1	1.5917808	1	GSED	0	0	0	1	0	0	0	0	1	0	1	0	0	3	-2.1927886	1	Low SES	-1.1429117	.19469285
		N0	2	2	1	2	2	2	2	2	1	2	1	2	2	Female						1	1.0438356	1	GSED	0	0	1	0	0	0	0	0	1	0	1	0	0	3	-2.2012868	1	Low SES	-1.147341	-.28200135
	-.24890009	N0	2	2	2	1	2	2	2	2	1	2	1	2	2	Female			Yes	START			6.7816563	6	EAT & PT	0	0	0	1	0	0	0	0	1	0	1	0	0	3	-2.1927886	1	Low SES	-1.1429117			61	.6174255	4	-.21045512
		YES	2	2	1	1	2	2	1	2	1	2	1	2	2	Female	START	Yes		START			5.0184803	5	IDELA & PT	0	0	1	1	0	0	1	0	1	0	1	0	0	5	-.20667851	3	Low SES	-.10772369		-1.0457489
		N0	2	2	1	1	2	2	1	2	1	2	1	2	2	Male	START	Yes		START			5.4209447	5	IDELA & PT	0	0	1	1	0	0	1	0	1	0	1	0	0	5	-.20667851	3	Low SES	-.10772369		1.6877018
		N0	2	2	1	2	2	2	2	2	1	2	1	2	2	Male	START	Yes					4.6269679	4	IDELA	0	0	1	0	0	0	0	0	1	0	1	0	0	3	-2.2012868	1	Low SES	-1.147341		.28538591
	.85394806	YES	1	2	1	1	2	2	2	2	1	1	1	2	2	Male			Yes	START			6.8610539	6	EAT & PT	1	0	1	1	0	0	0	0	1	1	1	0	0	6	1.214555	4	High SES	.63304281			52	.16924834	1	-.80355591
		YES	1	2	1	1	2	2	2	2	1	2	1	2	2	Male	START	Yes					4.4654346	4	IDELA	1	0	1	1	0	0	0	0	1	0	1	0	0	5	-.080148637	3	High SES	-.041774575		.0076542245
		N0	2	2	1	1	2	2	2	2	1	2	1	2	2	Male						1	.70410961	0	GSED	0	0	1	1	0	0	0	0	1	0	1	0	0	4	-1.1306895	1	Low SES	-.58933097	-1.5263902
		N0	1	2	1	1	2	2	2	2	1	2	1	2	2	Female	START	Yes		START			5.7084188	5	IDELA & PT	1	0	1	1	0	0	0	0	1	0	1	0	0	5	-.080148637	3	High SES	-.041774575		1.5311363
		N0	1	2	1	1	1	2	1	2	1	1	1	2	2	Female						1	.58904111	0	GSED	1	0	1	1	1	0	1	0	1	1	1	0	0	8	3.6370192	5	High SES	1.8956645	-1.5079012
		N0	2	2	2	2	2	2	2	2	2	2	1	2	2	Female	START	Yes		START			5.1854892	5	IDELA & PT	0	0	0	0	0	0	0	0	0	0	1	0	0	1	-3.991869	1	Low SES	-2.0806172		.21740076
		YES	2	2	1	1	2	2	1	2	1	2	1	2	2	Male	START	Yes		START			5.5304585	5	IDELA & PT	0	0	1	1	0	0	1	0	1	0	1	0	0	5	-.20667851	3	Low SES	-.10772369		.39939591
		N0	1	2	1	1	2	2	2	2	2	2	1	2	2	Female						1	3.0767124	3	GSED	1	0	1	1	0	0	0	0	0	0	1	0	0	4	-.80863148	2	Low SES	-.42146987	1.0033846
		N0	1	2	1	1	2	2	1	2	1	2	1	2	2	Male	START	Yes					4.7939768	4	IDELA	1	0	1	1	0	0	1	0	1	0	1	0	0	6	.84386235	4	High SES	.43983269		-.2392123
		N0	2	2	1	1	2	2	2	2	1	2	1	2	2	Male						1	1.2630137	1	GSED	0	0	1	1	0	0	0	0	1	0	1	0	0	4	-1.1306895	1	Low SES	-.58933097	-.2217112
		N0	2	2	1	1	2	2	1	2	1	2	1	2	2	Male	START	Yes					3.8439424	3	IDELA	0	0	1	1	0	0	1	0	1	0	1	0	0	5	-.20667851	3	Low SES	-.10772369		-.20097244
		N0	1	2	1	1	2	2	1	2	1	1	1	2	1	Male						1	3.4712329	3	GSED	1	0	1	1	0	0	1	0	1	1	1	0	1	8	3.1986718	5	High SES	1.6671919	1.7606295
	-.49390483	YES	1	2	1	1	1	2	1	2	2	1	1	2	2	Male			Yes	START			6.2094455	6	EAT & PT	1	0	1	1	1	0	1	0	0	1	1	0	0	7	2.9085364	5	High SES	1.5159693			54	.26884326	3	-.40815538
		N0	1	2	1	1	2	2	2	2	1	2	1	2	2	Male						1	2.7835617	2	GSED	1	0	1	1	0	0	0	0	1	0	1	0	0	5	-.080148637	3	High SES	-.041774575	1.0958297
	.77466249	YES	2	2	1	1	2	2	1	2	1	2	1	2	2	Female			Yes	START			8.6707735	8	EAT & PT	0	0	1	1	0	0	1	0	1	0	1	0	0	5	-.20667851	3	Low SES	-.10772369			57	.41823566	4	-.21045512
	-1.2374547	YES	1	1	1	1	2	2	1	2	1	1	1	2	2	Female			Yes	START			6.5270362	6	EAT & PT	1	1	1	1	0	0	1	0	1	1	1	0	0	8	3.7010252	5	High SES	1.9290253			21	-1.374473	6	.1849454
		N0	1	2	1	1	2	2	1	2	1	1	1	2	2	Female	START	Yes		START			5.4045177	5	IDELA & PT	1	0	1	1	0	0	1	0	1	1	1	0	0	7	2.138566	5	High SES	1.11465		.57557309
	1.8438151	YES	2	2	1	1	2	2	1	2	1	2	1	2	2	Male			Yes	START			8.5968513	8	EAT & PT	0	0	1	1	0	0	1	0	1	0	1	0	0	5	-.20667851	3	Low SES	-.10772369			84	1.7627672	2	-.60585564
	-.50409472	N0	1	2	1	1	1	2	1	2	1	1	1	2	2	Male			Yes	START			7.1978097	7	EAT & PT	1	0	1	1	1	0	1	0	1	1	1	0	0	8	3.6370192	5	High SES	1.8956645			61	.6174255	4	-.21045512
		N0	2	2	1	2	2	2	2	2	1	2	1	2	2	Male	START	Yes					4.3997264	4	IDELA	0	0	1	0	0	0	0	0	1	0	1	0	0	3	-2.2012868	1	Low SES	-1.147341		-.88645196
		N0	1	2	1	1	2	2	2	2	1	2	1	2	2	Female						1	2.750685	2	GSED	1	0	1	1	0	0	0	0	1	0	1	0	0	5	-.080148637	3	High SES	-.041774575	1.1625509
		N0	2	2	1	1	2	2	2	2	1	2	1	2	2	Female						1	1.8109589	1	GSED	0	0	1	1	0	0	0	0	1	0	1	0	0	4	-1.1306895	1	Low SES	-.58933097	-.0022550621
		N0	1	2	1	1	2	2	2	2	1	2	1	2	2	Female						1	2.1726027	2	GSED	1	0	1	1	0	0	0	0	1	0	1	0	0	5	-.080148637	3	High SES	-.041774575	.23247477
		N0	1	2	1	1	2	2	1	2	1	2	1	2	2	Male						1	2.6246576	2	GSED	1	0	1	1	0	0	1	0	1	0	1	0	0	6	.84386235	4	High SES	.43983269	.90450913
		N0	1	2	1	1	2	2	1	2	1	2	1	1	2	Female						1	.67123288	0	GSED	1	0	1	1	0	0	1	0	1	0	1	1	0	7	1.9526631	5	High SES	1.0177549	-1.5665836
	-.47795403	YES	2	2	1	1	2	2	1	2	1	2	1	2	2	Male			Yes	START			7.7234769	7	EAT & PT	0	0	1	1	0	0	1	0	1	0	1	0	0	5	-.20667851	3	Low SES	-.10772369			38	-.52791613	2	-.60585564
		YES	2	2	1	1	2	2	2	2	1	2	1	2	2	Female						1	2.1041095	2	GSED	0	0	1	1	0	0	0	0	1	0	1	0	0	4	-1.1306895	1	Low SES	-.58933097	.67460263
	-1.0856466	YES	2	2	1	1	2	2	2	2	1	1	1	2	2	Male			Yes	START			6.1546884	6	EAT & PT	0	0	1	1	0	0	0	0	1	1	1	0	0	5	.16401418	4	High SES	.085486449			28	-1.0258908	4	-.21045512
		N0	1	1	1	1	1	2	1	2	2	1	1	2	2	Male	START	Yes					4.421629	4	IDELA	1	1	1	1	1	0	1	0	0	1	1	0	0	8	4.4709954	5	High SES	2.3303444		-.92283463
		N0	2	2	1	1	2	2	1	2	1	2	1	2	2	Female	START	Yes					4.0301166	4	IDELA	0	0	1	1	0	0	1	0	1	0	1	0	0	5	-.20667851	3	Low SES	-.10772369		-.62232274
		N0	1	2	1	1	2	2	1	2	1	2	1	2	2	Female						1	1.8328767	1	GSED	1	0	1	1	0	0	1	0	1	0	1	0	0	6	.84386235	4	High SES	.43983269	.35144731
		N0	2	2	1	1	2	2	2	2	1	2	1	2	2	Female						1	3.3123288	3	GSED	0	0	1	1	0	0	0	0	1	0	1	0	0	4	-1.1306895	1	Low SES	-.58933097	1.4101427
		N0	2	2	1	1	2	2	2	2	1	2	1	2	2	Female						1	3.2821918	3	GSED	0	0	1	1	0	0	0	0	1	0	1	0	0	4	-1.1306895	1	Low SES	-.58933097	1.3562829
	-1.0836357	N0	2	2	1	1	2	2	2	2	1	2	1	2	2	Female			Yes	START			6.6091719	6	EAT & PT	0	0	1	1	0	0	0	0	1	0	1	0	0	4	-1.1306895	1	Low SES	-.58933097			28	-1.0258908	3	-.40815538
		N0	2	2	1	1	2	2	2	2	1	2	2	2	2	Female						1	2.750685	2	GSED	0	0	1	1	0	0	0	0	1	0	0	0	0	3	-2.2615499	1	Low SES	-1.178751	1.1569239
		N0	2	2	1	1	2	2	1	2	1	2	1	2	2	Male						1	2.5506849	2	GSED	0	0	1	1	0	0	1	0	1	0	1	0	0	5	-.20667851	3	Low SES	-.10772369	1.1030648
		N0	2	2	1	1	2	2	2	2	2	2	1	2	2	Female						1	3.049315	3	GSED	0	0	1	1	0	0	0	0	0	0	1	0	0	3	-1.8591723	1	Low SES	-.96902621	1.3048354
		N0	2	2	1	2	2	2	1	2	1	2	1	2	2	Female	START	Yes					4.0246406	4	IDELA	0	0	1	0	0	0	1	0	1	0	1	0	0	4	-1.2772759	1	Low SES	-.66573381		.58772796
	-.81007087	YES	2	2	1	1	2	2	2	2	1	2	1	2	2	Male			Yes	START			8.3394938	8	EAT & PT	0	0	1	1	0	0	0	0	1	0	1	0	0	4	-1.1306895	1	Low SES	-.58933097			43	-.27892882	3	-.40815538
		N0	2	2	1	1	2	2	2	2	1	2	1	2	2	Female						1	1.789041	1	GSED	0	0	1	1	0	0	0	0	1	0	1	0	0	4	-1.1306895	1	Low SES	-.58933097	.14646085
		N0	2	2	1	1	2	2	1	2	1	2	1	2	2	Female						1	1.1890411	1	GSED	0	0	1	1	0	0	1	0	1	0	1	0	0	5	-.20667851	3	Low SES	-.10772369	-.49984974
		N0	2	2	1	2	2	2	2	2	1	2	1	2	2	Female						1	2.6794519	2	GSED	0	0	1	0	0	0	0	0	1	0	1	0	0	3	-2.2012868	1	Low SES	-1.147341	-.87686408
	-.95877171	YES	1	2	1	1	2	2	1	2	1	1	1	2	2	Female			Yes	START			7.0499659	7	EAT & PT	1	0	1	1	0	0	1	0	1	1	1	0	0	7	2.138566	5	High SES	1.11465			49	.01985595	3	-.40815538
	.068833761	YES	2	2	1	1	2	2	1	2	1	2	1	2	2	Male			Yes	START			6.4175224	6	EAT & PT	0	0	1	1	0	0	1	0	1	0	1	0	0	5	-.20667851	3	Low SES	-.10772369			47	-.079738975	3	-.40815538
		N0	2	2	1	1	2	2	1	2	1	2	1	2	2	Female	START	Yes					4.1971254	4	IDELA	0	0	1	1	0	0	1	0	1	0	1	0	0	5	-.20667851	3	Low SES	-.10772369		-.75534338
		N0	2	2	2	1	2	2	2	2	1	2	1	2	2	Female						1	.69041097	0	GSED	0	0	0	1	0	0	0	0	1	0	1	0	0	3	-2.1927886	1	Low SES	-1.1429117	-1.485393
		N0	2	2	1	1	2	2	2	2	1	2	1	2	2	Male						1	2.5835617	2	GSED	0	0	1	1	0	0	0	0	1	0	1	0	0	4	-1.1306895	1	Low SES	-.58933097	1.2557994
		N0	2	2	1	1	2	2	2	2	1	2	1	2	2	Male						1	2.6493151	2	GSED	0	0	1	1	0	0	0	0	1	0	1	0	0	4	-1.1306895	1	Low SES	-.58933097	.78875184
		N0	1	2	1	1	2	2	2	2	1	2	1	2	2	Female						1	2.4410958	2	GSED	1	0	1	1	0	0	0	0	1	0	1	0	0	5	-.080148637	3	High SES	-.041774575	1.0106198
		N0	1	2	1	1	2	2	1	2	1	2	1	2	2	Female						1	1.6191781	1	GSED	1	0	1	1	0	0	1	0	1	0	1	0	0	6	.84386235	4	High SES	.43983269	-1.4122406
		N0	1	2	1	1	2	2	1	2	1	1	1	2	2	Female						1	3.3808219	3	GSED	1	0	1	1	0	0	1	0	1	1	1	0	0	7	2.138566	5	High SES	1.11465	.91254771
		N0	2	2	1	1	2	2	1	2	1	2	1	2	2	Female						1	2.339726	2	GSED	0	0	1	1	0	0	1	0	1	0	1	0	0	5	-.20667851	3	Low SES	-.10772369	.61109692
		N0	2	2	1	1	2	2	1	2	1	2	1	2	2	Male						1	1.7205479	1	GSED	0	0	1	1	0	0	1	0	1	0	1	0	0	5	-.20667851	3	Low SES	-.10772369	.47926247
		N0	2	2	1	1	2	2	2	2	1	2	1	2	2	Male						1	1.0575342	1	GSED	0	0	1	1	0	0	0	0	1	0	1	0	0	4	-1.1306895	1	Low SES	-.58933097	-.84631729
	-.10960618	N0	2	2	1	1	2	2	2	2	1	2	1	2	2	Female			Yes	START			8.1232033	8	EAT & PT	0	0	1	1	0	0	0	0	1	0	1	0	0	4	-1.1306895	1	Low SES	-.58933097			38	-.52791613	5	-.012754856
-.84507895		YES	1	2	1	1	2	2	1	2	1	1	1	2	2	Male			Yes		START		9.6235456	9	EAT & CD	1	0	1	1	0	0	1	0	1	1	1	0	0	7	2.138566	5	High SES	1.11465					18	2.5573485
	.49245998	YES	2	2	1	1	2	2	1	2	1	2	1	2	2	Male			Yes	START			6.6529775	6	EAT & PT	0	0	1	1	0	0	1	0	1	0	1	0	0	5	-.20667851	3	Low SES	-.10772369			38	-.52791613	6	.1849454
	-1.0228946	YES	2	2	1	1	2	2	1	2	1	2	1	2	2	Male			Yes	START			7.5345654	7	EAT & PT	0	0	1	1	0	0	1	0	1	0	1	0	0	5	-.20667851	3	Low SES	-.10772369			52	.16924834	3	-.40815538
1.2708716		YES	1	1	1	1	1	2	1	2	1	1	1	2	2	Male			Yes		START		9.4455853	9	EAT & CD	1	1	1	1	1	0	1	0	1	1	1	0	0	9	5.1994786	5	High SES	2.7100399					19	2.7550488
		N0	2	2	1	1	2	2	2	2	2	2	1	2	2	Female	START	Yes					3.8028748	3	IDELA	0	0	1	1	0	0	0	0	0	0	1	0	0	3	-1.8591723	1	Low SES	-.96902621		.082495339
		N0	2	2	1	1	2	2	1	2	1	2	1	2	2	Female						1	2.7205479	2	GSED	0	0	1	1	0	0	1	0	1	0	1	0	0	5	-.20667851	3	Low SES	-.10772369	1.6360296
	.1101095	YES	2	2	1	1	2	2	1	2	1	2	1	2	2	Male			Yes	START			8.7939768	8	EAT & PT	0	0	1	1	0	0	1	0	1	0	1	0	0	5	-.20667851	3	Low SES	-.10772369			63	.71702045	4	-.21045512
		N0	2	2	1	1	2	2	1	2	1	2	1	2	2	Female						1	1.2684932	1	GSED	0	0	1	1	0	0	1	0	1	0	1	0	0	5	-.20667851	3	Low SES	-.10772369	-.46849889
		N0	2	2	1	1	2	2	1	2	1	2	1	2	2	Male						1	1.1972603	1	GSED	0	0	1	1	0	0	1	0	1	0	1	0	0	5	-.20667851	3	Low SES	-.10772369	-.83506316
		N0	2	2	1	1	2	2	2	2	1	2	1	2	2	Male						1	.89589041	0	GSED	0	0	1	1	0	0	0	0	1	0	1	0	0	4	-1.1306895	1	Low SES	-.58933097	-.66062349
		N0	2	2	1	2	2	2	2	2	2	2	1	2	2	Female						1	.75616437	0	GSED	0	0	1	0	0	0	0	0	0	0	1	0	0	2	-2.9297698	1	Low SES	-1.5270363	-1.5215669
		N0	2	2	1	1	2	2	2	2	1	2	1	2	2	Male						1	2.8767123	2	GSED	0	0	1	1	0	0	0	0	1	0	1	0	0	4	-1.1306895	1	Low SES	-.58933097	.32250801
		N0	1	2	1	1	2	2	1	2	1	2	1	2	2	Female						1	1.1287671	1	GSED	1	0	1	1	0	0	1	0	1	0	1	0	0	6	.84386235	4	High SES	.43983269	-.503869
		N0	2	2	1	1	2	2	2	2	1	2	1	2	2	Male	START	Yes					3.7727585	3	IDELA	0	0	1	1	0	0	0	0	1	0	1	0	0	4	-1.1306895	1	Low SES	-.58933097		-.93321401
[truncated: 18 more columns]
