# Supplementary material for: Socioeconomic disparities in children’s neurodevelopment before and during primary education: Evidence from Bagamoyo, Tanzania
Source: PLoS One. 2026 Jul 27;21(7):e0354139. doi: 10.1371/journal.pone.0354139 (PMC13405314; doi:10.1371/journal.pone.0354139)
Supplement: S1 Text — (TXT) [file pone.0354139.s006.txt]

*********************************************************************************
**********************************************************************************
**** 			CHILD BASELINE : HOUSEHOLD SES vs NEUROCOGNITIVE FUNCTION
****			ANALYSIS FILE

**** Walter Manyiri, 1st February 2024


**********************************************************************************
**********************************************************************************


**********************
****** Working directory


use "S1_data.dta"


count  


* Keep only variables used in analysis
keep id child_gender age age_grp childinschool  ///
    m0helectr m0hrefrige m0hlamps m0htoilet m0hgasstov m0hanoven m0hradio ///
    m0hgenerat m0hhoes m0htv m0hbed m0helestov m0hsewing ///
    ass_* ass_raw ass ass_3 ses ///
    gsed_set gsed_d_z idela_start _scr_idela_total_z ///
    eat_atl_adj_z eat_story_z eat_hand_z eat_rey_z eat_rey_recal~z pt_score_z ct_score_z ///
    eat_atl_x_score_adj eat_story_score eat_hand_score eat_rey_copy_score eat_rey_recall_score pt_score ct_score ///
    eat_6_8y_z eat_9_10y_z nc1_z ///
    consent_idela consent_eat pt_start ct_start tests instr ///
    residualized_score ///
    school_group _Enumerator_ID

* Optional: drop identifiers for anonymity
drop _Enumerator_ID   // if required by journal
drop id               // if full anonymity required

save "minimum_dataset.dta", replace
export delimited using "minimum_dataset.csv", replace


*******************************************************************
********** 			 DEMOGRAPHICS
*******************************************************************
*******************************************************************

// Tabulating and Assessing missings for each of the variables

tab child_gender,m   
tab age_grp,m        
tab ass_3,m


***************************************************
********************** SCHOOL STATUS AT BASELINE
***************************************************

**childinschool (Is the child currently in school?)
codebook childinschool
recode childinschool (1 = 0) (0 = 1)
label define childinschool 1 "YES" 0 "N0",modify
label values childinschool childinschool
tab childinschool,m
browse id childinschool school_type if childinschool==.
//Only 206(34.92%) of participants were in school at baseline, 3 participants had missing school information

*** But i want to label those Missing as "Not available"

gen childinschool_display = childinschool
replace childinschool_display = 99 if missing(childinschool)

label define childinschool_lbl 0 "No" 1 "Yes" 99 "Not available"
label values childinschool_display childinschool_lbl
tab childinschool_display


***************************************************
******************* WEALTH / ASSETS
***************************************************

** Lebeling assets

label var m0hrefrige	"a refrigerator"
label var m0hlamps	"lamps" 
label var m0htoilet	"a toilet" 
label var m0hgasstov	"a gas stove" 
label var m0hanoven	"an oven" 
label var m0hradio	"a radio" 
label var m0hgenerat "a generator" 
label var m0hhoes	"hoes" 
label var m0htv	"a tv" 
label var m0hbed	"bed" 
label var m0helestov	"an electricity stove"
label var m0hsewing	"a sewing machine" 


** Generating a variable with all the assets(composite)

local varlist m0helectr m0hrefrige m0hlamps m0htoilet m0hgasstov m0hanoven m0hradio m0hgenerat ///
		m0hhoes m0htv m0hbed m0helestov m0hsewing
		
foreach var of varlist `varlist'   { 
    
	gen  ass_`var' =  `var'
	replace ass_`var'=2 if ass_`var' >2 | ass_`var' <1 // only 4 *refused* per asset -> set to "no"
	recode ass_`var' 2=0
	label var ass_`var' "`:var l `var''"
		
}
	
ssc install mdesc
mdesc ass*  //No missing variable was found
		

		
*** Total N of assests per houshold
egen ass_raw = rowtotal( ass_*)


******** Principal Component Analysis(PCA) of assets

pca ass_*
predict ass

label var ass "Wealth"


*** Grouping wealth into Tertiles

xtile ass_3 = ass, nq(3)
label var ass_3 "Wealth Tertiles"
label define tertile 1 "Low SES" 2 "Middle SES" 3 "High SES"
label values ass_3 tertile
tabstat ass, by(ass_3) stats(n min max) format(%9.2f)
tab ass_3


 ////// CREATING A SOCIO DEMOGRAPHICS TABLE 1 BY SES(ass_3) ///////
 
 preserve
 
* Define variables for the table
local varlist child_gender age_grp childinschool_display edu_par_display

* Initialize temporary storage for results with three SES groups
tempname memhold
postfile `memhold' str40 Variable str40 Category Total_N Total_Pct Low_N Low_Pct Mid_N Mid_Pct High_N High_Pct using results, replace

foreach var of local varlist {
    * Get variable label or use variable name
    local varlab : variable label `var'
    if "`varlab'" == "" local varlab "`var'"
    
    * Total non-missing count for the variable
    quietly count if !missing(`var')
    local total_overall_var = r(N)
    
    * Non-missing counts for each SES tertile
    quietly count if !missing(`var') & ass_3 == 1
    local total_low_var = r(N)
    quietly count if !missing(`var') & ass_3 == 2
    local total_mid_var = r(N)
    quietly count if !missing(`var') & ass_3 == 3
    local total_high_var = r(N)
    
    * Loop through categories of the variable
    levelsof `var', local(categories)
    foreach cat in `categories' {
        local catlab : label (`var') `cat'  // Get category label
        
        * Overall statistics
        quietly count if `var' == `cat'
        local total_N = r(N)
        local total_pct = (`total_N' / `total_overall_var') * 100
        
        * Low SES statistics
        quietly count if `var' == `cat' & ass_3 == 1
        local low_N = r(N)
        local low_pct = (`low_N' / `total_low_var') * 100
        
        * Middle SES statistics
        quietly count if `var' == `cat' & ass_3 == 2
        local mid_N = r(N)
        local mid_pct = (`mid_N' / `total_mid_var') * 100
        
        * High SES statistics
        quietly count if `var' == `cat' & ass_3 == 3
        local high_N = r(N)
        local high_pct = (`high_N' / `total_high_var') * 100
        
        * Save results
        post `memhold' ("`varlab'") ("`catlab'") (`total_N') (`total_pct') ///
                             (`low_N') (`low_pct') (`mid_N') (`mid_pct') (`high_N') (`high_pct')
    }
}
postclose `memhold'

* Load the results and export to Excel
use results, clear
format Total_Pct Low_Pct Mid_Pct High_Pct %9.2f
export excel using "Results\Tables\Demographic_Table.xlsx", firstrow(variables) replace

restore


*PERFORMING CHI-SQUARE WITH ASS_3 (Wealth Tertiles)

preserve

* Define the Excel file path
local excel_path "Results\Tables\chi_square_results2.xlsx"

* Open a new Excel file and write headers
putexcel set "`excel_path'", replace
putexcel A1=("Variable") B1=("Chi-Square") C1=("P-Value") D1=("Degrees of Freedom")

* Initialize row counter
local row = 2

* Loop through each variable and perform chi-square test
foreach var in child_gender age_grp childinschool_display edu_par_display {
    * Perform chi-square test of the variable by ass_3 (wealth tertiles)
    tab `var' ass_3, chi2

    * Retrieve results from r-class
    local chi2_val = r(chi2)
    local p_val = r(p)
    local df = r(df)

    * Write results into Excel
    putexcel A`row' = ("`var'") B`row' = (`chi2_val') C`row' = (`p_val') D`row' = (`df')

    * Increment the row counter
    local row = `row' + 1
}

display "Chi-square test results saved to `excel_path'"

restore


**MEAN AGE
summarize age,detail


***************************************************
******************* NEUROCOGNITIVE FUNCTION TESTS
***************************************************

** N Tests done
tabstat id gsed_set consent_idela consent_eat pt_start ct_start, stat(count)
//GSED(268),IDELA(136),EAT(186),PENCIL TAP(223) & CODE TRANSMISSION(28)

*** run ages vs tests done
ta age consent_idela,m
ta age consent_eat,m
ta age pt_start,m
ta age ct_start,m


gen tests = 0 if age <3.5
replace tests = 1 if age >=3.5 & age <5
replace tests = 2 if age >=5 & age <6
replace tests = 3 if age >=6 & age <9
replace tests = 4 if age >=9 & age <13


label define tests  0 "GSED" 1 "IDELA" 2 "IDELA & PT" 3 "EAT & PT" 4 "EAT & CD", modify
label value tests tests
label var tests "Test selection"

tab tests

histogram tests, discrete percent barwidth(0.60) gap(2) addlabel ///
    ytitle("Proportions (%)") xtitle("Neurocognitive function tests") ///
    legend(off) start(0) width(1)


//GSED 268 (45.42%), IDELA 71(12.03%), IDELA & PT 65(11.02%), EAT & PT 158(26.78%),EAT & CD 28(4.75%) 


label var ct_score "SACT Score"   // Lebelling Sustained attention-Code transimission test


**********************************************
***** EAT + SA Total Scores

***********************************************

***************************
** Approach 1

** Averaged zscores
***************************

egen eat_mean = rowmean(eat_atl_adj_z eat_story_z eat_hand_z eat_rey_z eat_rey_recal~z pt_score_z ct_score_z)

egen eat_z = std(eat_mean)
label var eat_z "EAT Std-score"


***************************
** Approach 2

** PCA zscores
***************************


********************
* A) EAT Total score 6-8y
**			PCA of 6-8y battery
********************


/* without Imputation
pca eat_atl_x_score_adj /// 6-8y
	eat_story_score  eat_hand_score eat_rey_copy_score eat_rey_recall_score /// 6-10y
	pt_score /// 6-8y
	 /// ct_score 9-10y
	 if age>6 & age<9


predict eat_6_8y
egen eat_6_8y_z = std(eat_6_8y)


label var eat_6_8y_z "EAT z-score"

*/


********
** Multiple Imputation of missings in scores
********

******
****** temp save current main file .dta
tempfile file_a
save `file_a'

 


********
** Keep only battery of that age and those ages
keep id age eat_atl_x_score_adj /// 6-8y
	eat_story_score  eat_hand_score eat_rey_copy_score eat_rey_recall_score /// 6-10y
	pt_score 
	 
keep if age>6 & age<9

**** Check missingness and impute ROCF and PT test missings, more missings at younger ages, so use age as aux variable
misstable summarize eat_atl_x_score_adj eat_story_score eat_hand_score eat_rey_copy_score eat_rey_recall_score pt_score, generate(miss_)
regress age i.miss_eat_rey_copy_score
regress age i.miss_eat_rey_recall_score
regress age i.miss_pt_score

*** Impute
mi set wide
mi register imputed eat_atl_x_score_adj eat_story_score eat_hand_score eat_rey_copy_score eat_rey_recall_score pt_score
mi impute mvn eat_atl_x_score_adj eat_story_score eat_hand_score eat_rey_copy_score eat_rey_recall_score pt_score = age, add(50) noisily   force  rseed (53421) // set seed for reproduceability
*mi impute  chained (regress) eat_atl_x_score_adj eat_story_score eat_hand_score eat_rey_copy_score eat_rey_recall_score pt_score, add(50) noisily augment  force  rseed (53421) // set seed for reproduceability


*** PCA on each imputed set
local i = 1

while `i' <51 {

	pca _`i'_*
	predict _`i'_pc1
	
	local i = `i' + 1
}


**************
** Generate Average PC1 from PCAs on imputed sets
egen eat_6_8y = rowmean(_*_pc1)
egen eat_6_8y_z = std(eat_6_8y)
label var eat_6_8y_z "EAT z-score"


**** Merge score back to main set
mi unset
keep id eat_6_8y_z
merge 1:1 id using `file_a' 


*drop if _merge==1
drop _merge


********************
* A) EAT Total score 9-10y
**			PCA of 9-10y  battery
********************

/* Without imputation
pca  /// eat_atl_x_score_adj 6-8y
	eat_story_score  eat_hand_score eat_rey_copy_score eat_rey_recall_score /// 6-10y
	 /// pt_score 6-8y
	 ct_score ///  9-10y
	 if age>8 & age<11


predict eat_9_10y
egen eat_9_10y_z = std(eat_9_10y)


label var eat_9_10y "EAT z-score"

*/


********
** Multiple Imputation of missings in scores
********

******
****** temp save current main file .dta
tempfile file_a
save `file_a'

 


********
** Keep only battery of that age and those ages
keep id age eat_story_score  eat_hand_score eat_rey_copy_score eat_rey_recall_score /// 6-10y
		ct_score //  9-10y

keep if age>9 & age<11


**** Check missingness and impute ROCF and PT test missings, more missings at younger ages, so use age as aux variable
*misstable summarize  eat_story_score eat_hand_score eat_rey_copy_score eat_rey_recall_score ct_score, generate(miss_)


*** Impute
mi set wide
mi register imputed eat_story_score  eat_hand_score eat_rey_copy_score eat_rey_recall_score ct_score
mi impute mvn eat_story_score  eat_hand_score eat_rey_copy_score eat_rey_recall_score ct_score, add(50) noisily   force  rseed (53421) // set seed for reproduceability
*mi impute  chained (regress) eat_atl_x_score_adj eat_story_score eat_hand_score eat_rey_copy_score eat_rey_recall_score pt_score, add(50) noisily augment  force  rseed (53421) // set seed for reproduceability


*** PCA on each imputed set
local i = 1

while `i' <51 {

	pca _`i'_*
	predict _`i'_pc1
	
	local i = `i' + 1
}


**************
** Generate Average PC1 from PCAs on imputed sets
egen eat_9_10y = rowmean(_*_pc1)
egen eat_9_10y_z = std(eat_9_10y)
label var eat_9_10y_z "EAT z-score"


**** Merge score back to main set
keep id eat_9_10y_z
merge 1:1 id using `file_a' 


*drop if _merge==1
drop _merge


****************************************************
**** SCORE Over all ages


****************************************************

**** Generate instrument indicator
gen instr = 0 if gsed_set ==1
replace instr = 1 if idela_start ==1
replace instr = 2 if eat_start ==1 & age<9
replace instr = 3 if eat_start ==1 & age>=9

label var instr "Instrument"
label define instr 0 "GSED" 1 "IDELA" 2 "EAT+SAPT" 3 "EAT+SACT", modify
label value instr instr

**********
*** A)  Averaged zscores 
**********


/**** Generate one variable z-score for all ages
gen nc_z = gsed_d_z
replace nc_z =  _scr_idela_total_z if gsed_d_z==.
replace nc_z = eat_z if nc_z==.
label var nc_z "Neurocognitive z-score"*/


**********
*** B)  Averaged zscores (EAT PCA zscores)
**********

**** Generate one variable z-score for all ages
gen  nc1_z = gsed_d_z
replace nc1_z =  _scr_idela_total_z if gsed_d_z==.
replace nc1_z = eat_6_8y_z if nc1_z==.
replace nc1_z = eat_9_10y_z if nc1_z==.
label var nc1_z "Neurocognitive z-score"


***************************************************************************
***************************************************************************
**** SCHOOL ENROLLMENT
***************************************************************************
***************************************************************************


*****TO VISUALIZE THE POTENTIAL WEALTH ENROLLMENT EFFECTS*****************


twoway ///
    (lpoly childinschool age if ass_2==1, lcolor(gs8) bw(0.4) kernel(epan) lwidth(0.4)) ///  // Low SES Smoothed
    (lpoly childinschool age if ass_2==2, lcolor(red) bw(0.4) kernel(epan) lwidth(0.4)) ///  // High SES Smoothed
    , scheme(white_tableau) ///
      xscale(range(1 10)) xlabel(1(1)10, grid gstyle(dot)) ///  // X-axis: Age (Years)
      ylabel(0(0.2)1, grid gstyle(dot)) ///  // Y-axis: Probability of Being in School
      xtitle("Age (Years)", margin(small)) ///
      ytitle("Probability of Being in School", margin(small)) ///
      legend(pos(11) ring(0) row(2) size(vsmall) ///
             order(1 "Low Wealth Smoothed" 2 "High Wealth Smoothed")) ///
      graphregion(margin(l=20 r=20)) ///  // Adjust overall graph margins
      name(childinschool_ses, replace)
 
 
 
*******************************************************************
*******************************************************************
********** 			SCORE GRADIENT
*******************************************************************
*******************************************************************
 
*****TO VISUALIZE NEURODEVELOPMENT BY HOUSEHOLD SOCIO-ECONOMIC STATUS *****

*** Creating a combined figure showing Panel A (Absolute levels) and Panel B (Estimated differences)***

** 1. Panel A (smoothed absolute scores by SES)
twoway ///
	(lpoly residualized_score age_grp if ass_3==1, lcolor(ebblue) bw() kernel()) ///
	(lpoly residualized_score age_grp if ass_3==2, lcolor(gray) bw() kernel()) ///
	(lpoly residualized_score age_grp if ass_3==3, lcolor(orange) bw() kernel()) ///
	, scheme(white_tableau) ///
	xscale(range(0 11)) xlabel(0(1)11) xtitle("Age [years]") ///
	ytitle("Neurocognitive score") ///
	graphregion(margin(l=35 r=35)) ///
	title("Age residualized neurocognitive score by socioeconomic status", size(small)) ///
	xline(3, lcolor(green)) text(0.3 3.8 "Pre-school", size(vsmall) color(green)) ///
	xline(7, lcolor(purple)) text(0.3 7.2 "School", size(vsmall) color(purple)) ///
	yscale(range(-0.32 0.32)) ylabel(-0.3(0.1)0.3) ///
	legend(pos(3) ring(0) row(4) size(vsmall) order(3 "High SES" 2 "Mid SES" 1 "Low SES")) ///
	name(panelA, replace)


**  2. Panel B (age-specific differences)

gen __age = .
gen __mean = .
gen __low = .
gen __high = .

local i = 0
while `i' < 10 {
	local d = `i' + 1
	regress residualized_score i.ass_3 if age_grp == `i'
	replace __age = `i' in `d'
	replace __mean = _b[3.ass_3] in `d'
	replace __low  = _b[3.ass_3] - 1.96*_se[3.ass_3] in `d'
	replace __high = _b[3.ass_3] + 1.96*_se[3.ass_3] in `d'
	local i = `i' + 1
}

twoway ///
	(rcap __low __high __age, lcolor(gs8)) ///
	(scatter __mean __age, msymbol(O) mcolor(gs8) msize(medium)), ///
	xtitle("Age year") ///
	ytitle("Difference in Residualized Score (High vs. Low SES)") ///
	legend(off) ///
	scheme(white_tableau) ///
	xlabel(0(1)9) ///
	yscale(range(-1.5 1.5)) ///
	ylabel(-1.5(0.5)1.5) ///
	graphregion(margin(l=35 r=35)) ///
	name(panelB, replace) 
	
	** 3. Combine Panel A and B

graph combine panelA panelB, cols(2) ///
	imargin(zero) ///
	name(full_combined, replace) ///
	title("Panel A and B: Neurocognitive Development by SES", size(medsmall)) ///
	note("Panel A: Smoothed absolute scores  |  Panel B: Estimated SES differences", size(vsmall))
	
	
*******************************************************************
*******************************************************************
********** 		REGRESSION MODELS
*******************************************************************
*******************************************************************

*** School
gen school_group = 1 if age_grp<=3
replace school_group = 2 if age_grp>3 & age_grp<7
replace school_group = 3 if age_grp>6 & age_grp<11

label define school_group 1 "Childhood" 2 "Preschool" 3 "School", modify
label value school_group school_group
tab school_group

*** SES
gen ses = ass_3
label define ses 1 "SES_Poor" 2 "SES_Middle" 3 "SES_Affluent"
label value ses ses
tab ses


*** composite neurodevelopmental score vs household SES tertiles
reg nc1_z b1.ass_3 //(table 1:Association between overall neurodevelopmental scores and socioeconomic status (SES) tertiles )


*** Age Residualized Score (Residualizing the developmental scores)
reg nc1_z i.age_grp
predict residualized_score, residuals


*** MODELS (UNUDJUSTED)


*** Main Model


reg residualized_score b3.ses##b1.school_group // main effects of ses against high SES in childhood

margins, dydx(ses) by(school_group) // pull out  "poor SES" vs "high SES" estimated difference from post estimation, for each school group


***Alternatively print effects for 
reg residualized_score b3.ses##b2.school_group // main effects of ses against high SES in preschool
reg residualized_score b3.ses##b3.school_group // main effects of ses against high SES in school


margins ses, by(school_group) // neuro score estimates per group (table 2:Predicted Age-Standardized Neurodevelopment Scores by Socioeconomic Status (SES) Tertile within Childhood Exposure Groups)


*** MODELS (ENUMERATOR ADJUSTED)

reg residualized_score b3.ses##b1.school_group i._Enumerator_ID // main effects of ses against high SES in childhood

margins, dydx(ses) by(school_group)  // pull out  "poor SES" vs "high SES" estimated difference from post estimation, for each school group


//// 28-01-2026///

**Running sensitivity analysis excluding 1 child with 10 years  	

* Step 1: Run your ORIGINAL model (for reference)

reg residualized_score b3.ses##b1.school_group i._Enumerator_ID // main effects of ses against high SES in childhood

margins, dydx(ses) by(school_group)  // pull out  "poor SES" vs "high SES" estimated difference from post estimation, for each school group


* Step 2: Run the SENSITIVITY model (excluding age 10)

reg residualized_score b3.ses##b1.school_group i._Enumerator_ID if age < 10 // main effects of ses against high SES in childhood

margins, dydx(ses) by(school_group)  // pull out  "poor SES" vs "high SES" estimated difference from post estimation, for each school group
